# Supplementary material for: Unraveling the Molecular Mechanisms of Fructus Anisi Stellati as a Remedy for Infantile Colic by Network Pharmacology
Source: Evid Based Complement Alternat Med. 2020 Dec 17;2020:9210304. doi: 10.1155/2020/9210304 (PMC7762657; doi:10.1155/2020/9210304)
Supplement: Supplementary Materials — Table S1: the ADME parameters of the identified components of FAS and their chemical structures; Table S2: the predicted binding proteins and gene symbols of eight selected bioactive components of FAS; Table S3a: the genes of IC-associated diseases obtained from GenCards database; Table S3b: the genes of IC-associated diseases obtained from OMIM database; Table S4: key information of the common genes obtained by intersecting the genes of component binding proteins and IC-associated diseases; Table S5: the topological features of all nodes in the IC targets' PPI network constructed by string website; Table S6: the GO molecular function enrichment analysis for selected targets; Table S7. the KEGG pathway enrichment analysis for selected targets; Table S8: the KEGG pathways and all related diseases. [file 9210304.f1.xlsx]

## Sheet: Table S1
Table S1. The ADME parameters of the identified components of FAS and their chemical structures
NO.	Mol ID	Molecule Name	MW	OB (%)	DL	HL (h)
1	MOL010044	Carotol	222.41	145.74	0.09	-2.06
2	MOL010552	2-Methyl-N-phenylmaleimide	187.21	87.36	0.06	2.93
3	MOL000119	(3R,6E)-nerolidol	222.41	40.43	0.06	4.73
4	MOL001201	ZINC56874350	204.39	16.23	0.09
5	MOL000122	1,8-cineole	154.28	39.73	0.05	11.29
6	MOL000125	(-)-alpha-Pinene	136.26	46.25	0.05	11.42
7	MOL013202	3-O-Feruloylquinic acid	368.37	25.51	0.36
8	MOL013203	Anisketone	164.22	29.95	0.04
9	MOL013204	WLN: VHR DVH	134.14	9.17	0.03
10	MOL013205	p-Methoxycinnamaldehyde	162.2	59.64	0.04	4.34
11	MOL001556	Isocaryophyllene	204.39	27.3	0.09
12	MOL001600	copaene	204.39	29.47	0.12
13	MOL000170	guaiene	204.39	28.21	0.07
14	MOL001801	salicylic acid	138.13	32.13	0.03	12
15	MOL000193	(Z)-caryophyllene	204.39	30.29	0.09	8
16	MOL000197	Myrcene	136.26	24.96	0.02
17	MOL000198	(R)-linalool	154.28	39.8	0.02	6.48
18	MOL001996	Betulonic acid	454.76	16.83	0.78
19	MOL000200	(S)-(+)-alpha-Phellandrene	136.26	27.9	0.02
20	MOL000211	Mairin	456.78	55.38	0.78	8.87
21	MOL001955	Heriguard	354.34	11.93	0.33
22	MOL000222	5'-caffeoylquinic acid	354.34	11.93	0.33
23	MOL000023	Hemo-sol	136.26	39.84	0.02	11.68
24	MOL002338	136458-42-9	220.39	80.86	0.12	12.34
25	MOL002361	Terragon	148.22	36.59	0.03	1.79
26	MOL000024	alpha-humulene	204.39	22.98	0.06
27	MOL000268	(-)-Sabinene	136.26	46.21	0.04	11.47
28	MOL000270	CHEBI:7	136.26	45.2	0.04	11.44
29	MOL000006	luteolin	286.25	36.16	0.25	15.94
30	MOL002836	anisaldehyde	136.16	21.54	0.02
31	MOL000034	Elemol	222.41	19.03	0.07
32	MOL000340	3-Phenylpropanoic acid	150.19	35.83	0.03	5.68
33	MOL000035	beta-Selinene	204.39	24.39	0.08
34	MOL003937	gamma-cadinene	204.39	20.21	0.08
35	MOL000422	kaempferol	286.25	41.88	0.24	14.74
36	MOL004354	ZINC25763686	434.38	1.68	0.7
37	MOL000437	Hirsutrin	464.41	1.86	0.77
38	MOL000475	anethole	148.22	32.49	0.03	1.68
39	MOL000492	(+)-catechin	290.29	54.83	0.24	0.61
40	MOL005074	SKM	174.17	46.24	0.04	11.18
41	MOL000561	Astragalin	448.41	14.03	0.74
42	MOL005955	honokiol	266.36	60.67	0.15	2.88
43	MOL000608	(+)-Terpinen-4-ol	154.28	81.41	0.03	10.81
44	MOL008479	Kaempferol 3-O-D-galactoside	448.41	2.9	0.74
45	MOL000875	Cedrol	222.41	16.23	0.12
46	MOL000911	Terpilene	136.26	33.95	0.02	11.05
47	MOL000926	cis-beta-farnesene	204.39	6.75	0.05
48	MOL000968	beta-Bisabolene	204.39	29.59	0.06
49	MOL000098	quercetin	302.25	46.43	0.28	14.4

## Sheet: Table S2
Table S2. The predicted binding proteins and gene symbols of eight selected bioactive components of FAS.
MolId	MolName	Target	Symbol
MOL001801	salicylic acid	Prostaglandin G/H synthase 1	PTGS1
MOL001801	salicylic acid	Prostaglandin G/H synthase 2	PTGS2
MOL001801	salicylic acid	Amine oxidase [flavin-containing] B	MAOB
MOL001801	salicylic acid	Alcohol dehydrogenase 1B	ADH1B
MOL001801	salicylic acid	Alcohol dehydrogenase 1C	ADH1C
MOL001801	salicylic acid	Lysozyme	LYZ
MOL001801	salicylic acid	Trypsin-3	PRSS3
MOL001801	salicylic acid	Arachidonate 5-lipoxygenase	ALOX5
MOL001801	salicylic acid	Alcohol dehydrogenase 1A	ADH1A
MOL001801	salicylic acid	Chymotrypsinogen B	CTRB1
MOL001801	salicylic acid	Transcription factor p65	RELA
MOL001801	salicylic acid	Fatty acid synthase	FASN
MOL001801	salicylic acid	Superoxide dismutase [Cu-Zn]	SOD1
MOL001801	salicylic acid	Catalase	CAT
MOL001801	salicylic acid	Endothelin-1	EDN3
MOL001801	salicylic acid	Interleukin-4	IL4
MOL001801	salicylic acid	Neutrophil cytosol factor 1	NCF1
MOL001801	salicylic acid	Glutathione S-transferase P	GSTP1
MOL001801	salicylic acid	Serum paraoxonase/arylesterase 1	PON1
MOL001801	salicylic acid	Apolipoprotein A-I	APOA1
MOL001801	salicylic acid	Plasminogen	PLG
MOL001801	salicylic acid	Nuclear factor NF-kappa-B p105 subunit	NFKB1
MOL001801	salicylic acid	Interferon beta	IFNB1
MOL001801	salicylic acid	Ferritin, mitochondrial	FTMT
MOL001801	salicylic acid	Aldo-keto reductase family 1 member C1	AKR1C1
MOL001801	salicylic acid	Thyroid peroxidase	TPO
MOL001801	salicylic acid	Beta-glucuronidase	GUSB
MOL001801	salicylic acid	Hairy/enhancer-of-split related with YRPW motif protein 1	HEY1
MOL001801	salicylic acid	Prolow-density lipoprotein receptor-related protein 1	LRP1
MOL001801	salicylic acid	Prostacyclin synthase	PTGIS
MOL001801	salicylic acid	Tyrosine aminotransferase	TAT
MOL001801	salicylic acid	Golgi-associated plant pathogenesis-related protein 1	GLIPR2
MOL001801	salicylic acid	Membrane primary amine oxidase	AOC3
MOL001801	salicylic acid	Telomeric repeat-binding factor 1	TERF1
MOL000211	Mairin	Progesterone receptor	PGR
MOL000006	luteolin	Androgen receptor	AR
MOL000006	luteolin	Trypsin-1	PRSS1
MOL000006	luteolin	Nuclear receptor coactivator 2	NCOA2
MOL000006	luteolin	Epidermal growth factor receptor	EGFR
MOL000006	luteolin	RAC-alpha serine/threonine-protein kinase	AKT1
MOL000006	luteolin	Vascular endothelial growth factor A	VEGFA
MOL000006	luteolin	G1/S-specific cyclin-D1	CCND1
MOL000006	luteolin	Bcl-2-like protein 1	BCL2L1
MOL000006	luteolin	Cyclin-dependent kinase inhibitor 1	CDKN1A
MOL000006	luteolin	Caspase-9	CASP9
MOL000006	luteolin	72 kDa type IV collagenase	MMP2
MOL000006	luteolin	Matrix metalloproteinase-9	MMP9
MOL000006	luteolin	Mitogen-activated protein kinase 1	MAPK1
MOL000006	luteolin	Interleukin-10	IL10
MOL000006	luteolin	Retinoblastoma-associated protein	RB1
MOL000006	luteolin	Tumor necrosis factor	TNFSF15
MOL000006	luteolin	Transcription factor AP-1	JUN
MOL000006	luteolin	Interleukin-6	IL6
MOL000006	luteolin	Caspase-3	CASP3
MOL000006	luteolin	Cellular tumor antigen p53	TP63
MOL000006	luteolin	NF-kappa-B inhibitor alpha	NFKBIA
MOL000006	luteolin	DNA topoisomerase 1	TOP1
MOL000006	luteolin	E3 ubiquitin-protein ligase Mdm2	MDM2
MOL000006	luteolin	Amyloid beta A4 protein	APP
MOL000006	luteolin	Interstitial collagenase	MMP1
MOL000006	luteolin	Proliferating cell nuclear antigen	PCNA
MOL000006	luteolin	Receptor tyrosine-protein kinase erbB-2	ERBB2
MOL000006	luteolin	Peroxisome proliferator-activated receptor gamma	PPARG
MOL000006	luteolin	Heme oxygenase 1	HMOX1
MOL000006	luteolin	Caspase-7	CASP7
MOL000006	luteolin	Intercellular adhesion molecule 1	ICAM1
MOL000006	luteolin	Induced myeloid leukemia cell differentiation protein Mcl-1	MCL1
MOL000006	luteolin	Baculoviral IAP repeat-containing protein 5	BIRC5
MOL000006	luteolin	Interleukin-2	IL2
MOL000006	luteolin	G2/mitotic-specific cyclin-B1	CCNB1
MOL000006	luteolin	Tyrosinase	TYR
MOL000006	luteolin	Interferon gamma	IFNG
MOL000006	luteolin	DNA topoisomerase 2-alpha	TOP2A
MOL000006	luteolin	Solute carrier family 2, facilitated glucose transporter member 4	SLC2A4
MOL000006	luteolin	Insulin receptor	INSR
MOL000006	luteolin	CD40 ligand	CD40LG
MOL000006	luteolin	Prostaglandin E synthase	PTGES
MOL000006	luteolin	Kinetochore protein Nuf2	NUF2
MOL000006	luteolin	Adenylate cyclase type 2	ADCY2
MOL000006	luteolin	Hepatocyte growth factor receptor	MET
MOL000006	luteolin	Trehalase	TREH
MOL000006	luteolin	Lactase	LCT
MOL000006	luteolin	Sucrase-Isomaltase	SI
MOL000006	luteolin	Inflammatory bowel disease 7	IBD7
MOL000006	luteolin	Inflammatory Bowel Disease 19	IBD19
MOL000422	kaempferol	Nitric oxide synthase, inducible	NOS2
MOL000422	kaempferol	Muscarinic acetylcholine receptor M1	CHRM1
MOL000422	kaempferol	Acetylcholinesterase	ACHE
MOL000422	kaempferol	Sodium-dependent noradrenaline transporter	SLC6A2
MOL000422	kaempferol	Muscarinic acetylcholine receptor M2	CHRM2
MOL000422	kaempferol	Alpha-1B adrenergic receptor	ADRA1B
MOL000422	kaempferol	Gamma-aminobutyric acid receptor subunit alpha-1	GABRA1
MOL000422	kaempferol	Coagulation factor VII	F7
MOL000422	kaempferol	Inhibitor of nuclear factor kappa-B kinase subunit beta	IKBKB
MOL000422	kaempferol	Apoptosis regulator Bcl-2	BCL2
MOL000422	kaempferol	Apoptosis regulator BAX	BAX
MOL000422	kaempferol	Activator of 90 kDa heat shock protein ATPase homolog 1	AHSA1
MOL000422	kaempferol	Mitogen-activated protein kinase 8	MAPK8
MOL000422	kaempferol	Signal transducer and activator of transcription 1-alpha/beta	STAT1
MOL000422	kaempferol	Cytochrome P450 3A4	CYP3A4
MOL000422	kaempferol	Cytochrome P450 1A2	CYP1A2
MOL000422	kaempferol	Cytochrome P450 1A1	CYP1A1
MOL000422	kaempferol	E-selectin	SELE
MOL000422	kaempferol	Vascular cell adhesion protein 1	VCAM1
MOL000422	kaempferol	Nuclear receptor subfamily 1 group I member 2	NR1I2
MOL000422	kaempferol	Cytochrome P450 1B1	CYP1B1
MOL000422	kaempferol	Hyaluronan synthase 2	HAS2
MOL000422	kaempferol	Aryl hydrocarbon receptor	AHR
MOL000422	kaempferol	26S proteasome non-ATPase regulatory subunit 3	PSMD3
MOL000422	kaempferol	Nuclear receptor subfamily 1 group I member 3	NR1I3
MOL000422	kaempferol	Type I iodothyronine deiodinase	DIO1
MOL000422	kaempferol	Serine/threonine-protein phosphatase 2B catalytic subunit alpha isoform	PPP3CA
MOL000422	kaempferol	Glutathione S-transferase Mu 1	GSTM1
MOL000422	kaempferol	Glutathione S-transferase Mu 2	GSTM2
MOL000422	kaempferol	Aldo-keto reductase family 1 member C3	AKR1C3
MOL000422	kaempferol	Antileukoproteinase	SLPI
MOL000422	kaempferol	Gastrin	GAS
MOL000475	anethole	Alpha-2C adrenergic receptor	ADRA2C
MOL000475	anethole	Alpha-1A adrenergic receptor	ADRA1A
MOL000475	anethole	Sodium-dependent dopamine transporter	SLC6A3
MOL000475	anethole	Beta-2 adrenergic receptor	ADRB2
MOL000475	anethole	Amine oxidase [flavin-containing] A	MAOA
MOL000492	(+)-catechin	Estrogen receptor	ESR1
MOL000492	(+)-catechin	Retinoic acid receptor RXR-alpha	RXRA
MOL005074	SKM	Glutamate receptor 2	GRIA2
MOL000098	quercetin	Aldose reductase	AKR1B1
MOL000098	quercetin	Potassium voltage-gated channel subfamily H member 2	KCNH2
MOL000098	quercetin	Sodium channel protein type 5 subunit alpha	SCN5A
MOL000098	quercetin	Stromelysin-1	MMP3
MOL000098	quercetin	Proto-oncogene c-Fos	FOS
MOL000098	quercetin	Eukaryotic translation initiation factor 6	EIF6
MOL000098	quercetin	Urokinase-type plasminogen activator	PLAU
MOL000098	quercetin	Pro-epidermal growth factor	EGF
MOL000098	quercetin	ETS domain-containing protein Elk-1	ELK1
MOL000098	quercetin	NADPH--cytochrome P450 reductase	POR
MOL000098	quercetin	Ornithine decarboxylase	ODC1
MOL000098	quercetin	Caspase-8	CASP8
MOL000098	quercetin	RAF proto-oncogene serine/threonine-protein kinase	RAF1
MOL000098	quercetin	Protein kinase C alpha type	PRKCA
MOL000098	quercetin	Hypoxia-inducible factor 1-alpha	HIF1A
MOL000098	quercetin	Protein CBFA2T1	RUNX1T1
MOL000098	quercetin	Acetyl-CoA carboxylase 1	ACACA
MOL000098	quercetin	Caveolin-1	CAV1
MOL000098	quercetin	Myc proto-oncogene protein	MYC
MOL000098	quercetin	Tissue factor	F3
MOL000098	quercetin	Gap junction alpha-1 protein	GJA1
MOL000098	quercetin	Interleukin-1 beta	IL1B
MOL000098	quercetin	C-C motif chemokine 2	CCL2
MOL000098	quercetin	Prostaglandin E2 receptor EP3 subtype	PTGER3
MOL000098	quercetin	Interleukin-8	CXCL8
MOL000098	quercetin	Protein kinase C beta type	PRKCB
MOL000098	quercetin	Dual oxidase 2	DUOX2
MOL000098	quercetin	Nitric oxide synthase, endothelial	NOS3
MOL000098	quercetin	Heat shock protein beta-1	HSPB1
MOL000098	quercetin	Estrogen sulfotransferase	SULT1E1
MOL000098	quercetin	Maltase-glucoamylase, intestinal	MGAM
MOL000098	quercetin	Tissue-type plasminogen activator	PLAT
MOL000098	quercetin	Thrombomodulin	THBD
MOL000098	quercetin	Plasminogen activator inhibitor 1	SERPINE1
MOL000098	quercetin	Collagen alpha-1(I) chain	COL1A1
MOL000098	quercetin	Interleukin-1 alpha	IL1A
MOL000098	quercetin	Myeloperoxidase	MPO
MOL000098	quercetin	ATP-binding cassette sub-family G member 2	ABCG2
MOL000098	quercetin	Nuclear factor erythroid 2-related factor 2	NFE2L2
MOL000098	quercetin	NAD(P)H dehydrogenase [quinone] 1	NQO1
MOL000098	quercetin	Poly [ADP-ribose] polymerase 1	PARP1
MOL000098	quercetin	Collagen alpha-1(III) chain	COL3A1
MOL000098	quercetin	C-X-C motif chemokine 11	CXCL11
MOL000098	quercetin	C-X-C motif chemokine 2	CXCL2
MOL000098	quercetin	DDB1- and CUL4-associated factor 5	DCAF5
MOL000098	quercetin	Serine/threonine-protein kinase Chk2	CHEK2
MOL000098	quercetin	Claudin-4	CLDN4
MOL000098	quercetin	Peroxisome proliferator-activated receptor alpha	PPARA
MOL000098	quercetin	Peroxisome proliferator-activated receptor delta	PPARD
MOL000098	quercetin	Heat shock factor protein 1	HSF1
MOL000098	quercetin	C-reactive protein	CRP
MOL000098	quercetin	C-X-C motif chemokine 10	CXCL10
MOL000098	quercetin	Inhibitor of nuclear factor kappa-B kinase subunit alpha	CHUK
MOL000098	quercetin	Osteopontin	SPP1
MOL000098	quercetin	Runt-related transcription factor 2	RUNX2
MOL000098	quercetin	Ras association domain-containing protein 1	RASSF1
MOL000098	quercetin	Transcription factor E2F1	E2F1
MOL000098	quercetin	Transcription factor E2F2	E2F2
MOL000098	quercetin	Prostatic acid phosphatase	ACPP
MOL000098	quercetin	Cathepsin D	CTSD
MOL000098	quercetin	Insulin-like growth factor-binding protein 3	IGFBP3
MOL000098	quercetin	Insulin-like growth factor II	IGF2
MOL000098	quercetin	Interferon regulatory factor 1	IRF1
MOL000098	quercetin	Receptor tyrosine-protein kinase erbB-3	ERBB3
MOL000098	quercetin	Procollagen C-endopeptidase enhancer 1	PCOLCE
MOL000098	quercetin	Puromycin-sensitive aminopeptidase	NPEPPS
MOL000098	quercetin	Hexokinase-2	HK2
MOL000098	quercetin	Ras GTPase-activating protein 1	RASA1
MOL000211	Mairin	Hemoglobin subunit alpha	HBA2
MOL000211	Mairin	Heat shock protein HSP 90-beta	HSP90AB1
MOL000211	Mairin	Actin-related protein 3	ACTR3
MOL000211	Mairin	Ubiquitin carboxyl-terminal hydrolase 19	USP19
MOL000211	Mairin	RalBP1-associated Eps domain-containing protein 1	REPS1
MOL000211	Mairin	Transcription elongation factor A protein 3	TCEA3
MOL000211	Mairin	Succinate dehydrogenase [ubiquinone] flavoprotein subunit, mitochondrial	SDHA
MOL000211	Mairin	Methylthioribose-1-phosphate isomerase	MRI1
MOL000211	Mairin	Heterogeneous nuclear ribonucleoprotein Q	SYNCRIP
MOL000211	Mairin	Ribose-phosphate pyrophosphokinase 1	PRPS1
MOL000211	Mairin	Cold shock domain-containing protein E1	CSDE1
MOL000211	Mairin	N-acetylneuraminate lyase	NPL
MOL000006	luteolin	Insulin-like growth factor 1 receptor	IGF1R
MOL000006	luteolin	Tyrosine-protein kinase HCK	HCK
MOL000006	luteolin	3-hydroxyisobutyryl-CoA hydrolase, mitochondrial	HIBCH
MOL000006	luteolin	Tyrosine-protein kinase Lyn	LYN
MOL000006	luteolin	Myelin P2 protein	PMP2
MOL000006	luteolin	Suppressor of cytokine signaling 3	SOCS3
MOL000006	luteolin	Vitamin D3 receptor	VDR
MOL000006	luteolin	Activin receptor type-2B	ACVR2B
MOL000422	kaempferol	IgG receptor FcRn large subunit p51	FCGRT
MOL000422	kaempferol	Protein transport protein SEC23	SEC23A
MOL000492	(+)-catechin	Nuclear cap-binding protein subunit 1	NCBP1
MOL000492	(+)-catechin	NEDD8 ultimate buster 1	NUB1
MOL000492	(+)-catechin	Nicotinamide riboside kinase 1	NMRK1
MOL000492	(+)-catechin	Spondin-1	SPON1
MOL000492	(+)-catechin	Zinc finger E-box-binding homeobox 2	ZEB2
MOL000492	(+)-catechin	Histone deacetylase 7	HDAC7
MOL000492	(+)-catechin	Voltage-dependent L-type calcium channel subunit beta-4	CACNB4
MOL000492	(+)-catechin	Arachidonate 12-lipoxygenase, 12S-type	ALOX12
MOL000492	(+)-catechin	Fructose-1,6-bisphosphatase 1	FBP1
MOL000492	(+)-catechin	Protein C-ets-1	ETS1
MOL000492	(+)-catechin	G1/S-specific cyclin-E1	CCNE1
MOL000492	(+)-catechin	Malate dehydrogenase	MDH1
MOL000492	(+)-catechin	ADP-ribosylation factor-like protein 2-binding protein	ARL2BP
MOL000492	(+)-catechin	Aspartate aminotransferase, cytoplasmic	GOT1
MOL000492	(+)-catechin	Guanine nucleotide exchange factor VAV3	VAV3
MOL000492	(+)-catechin	Glycylpeptide N-tetradecanoyltransferase 1	NMT1
MOL000492	(+)-catechin	Fatty acid-binding protein, intestinal	FABP2
MOL000492	(+)-catechin	2-oxoisovalerate dehydrogenase subunit alpha, mitochondrial	BCKDHA
MOL000492	(+)-catechin	Leukemia inhibitory factor	LIF
MOL000492	(+)-catechin	Retinol-binding protein 4	RBP4
MOL000492	(+)-catechin	Vacuolar protein sorting-associated protein 4B	VPS4B
MOL000492	(+)-catechin	Cullin-5	CUL5
MOL000492	(+)-catechin	Serine/threonine-protein kinase D2	PRKD2
MOL000492	(+)-catechin	Crossover junction endonuclease MUS81	MUS81
MOL000492	(+)-catechin	StAR-related lipid transfer protein 5	STARD5
MOL000098	quercetin	ADP-dependent glucokinase	ADPGK
MOL000098	quercetin	S-phase kinase-associated protein 1	SKP1
MOL000475	anethole	ALK tyrosine kinase receptor	ALK
MOL000475	anethole	Transcobalamin-2	TCN2
MOL000475	anethole	Alpha-1-syntrophin	SNTA1
MOL000475	anethole	Cytochrome c	CYCS
MOL000475	anethole	Actin, alpha skeletal muscle	ACTA1
MOL001801	salicylic acid	DNA mismatch repair protein Msh2	MSH2
MOL005074	SKM	Filamin-B	FLNB
MOL005074	SKM	Protein-L-isoaspartate O-methyltransferase	PCMT1

## Sheet: Table S3a
Table S3a. The genes of IC-associated diseases obtained from GenCards database
Gene Symbol	Description	Category	Gifts	GC Id	Relevance score	GeneCards Link
NOD2	Nucleotide Binding Oligomerization Domain Containing 2	Protein Coding	54	GC16P050693	97.92	https://www.genecards.org/cgi-bin/carddisp.pl?gene=NOD2
IL10RA	Interleukin 10 Receptor Subunit Alpha	Protein Coding	52	GC11P117987	69.22	https://www.genecards.org/cgi-bin/carddisp.pl?gene=IL10RA
IL10	Interleukin 10	Protein Coding	53	GC01M206767	60.63	https://www.genecards.org/cgi-bin/carddisp.pl?gene=IL10
IL10RB	Interleukin 10 Receptor Subunit Beta	Protein Coding	52	GC21P033266	54.27	https://www.genecards.org/cgi-bin/carddisp.pl?gene=IL10RB
IL6	Interleukin 6	Protein Coding	55	GC07P022765	44.73	https://www.genecards.org/cgi-bin/carddisp.pl?gene=IL6
TNF	Tumor Necrosis Factor	Protein Coding	59	GC06P032186	42.86	https://www.genecards.org/cgi-bin/carddisp.pl?gene=TNF
IL23R	Interleukin 23 Receptor	Protein Coding	51	GC01P067138	42.35	https://www.genecards.org/cgi-bin/carddisp.pl?gene=IL23R
ATG16L1	Autophagy Related 16 Like 1	Protein Coding	50	GC02P233215	39.28	https://www.genecards.org/cgi-bin/carddisp.pl?gene=ATG16L1
ABCB1	ATP Binding Cassette Subfamily B Member 1	Protein Coding	58	GC07M087504	36.83	https://www.genecards.org/cgi-bin/carddisp.pl?gene=ABCB1
IRGM	Immunity Related GTPase M	Protein Coding	43	GC05P150846	31.7	https://www.genecards.org/cgi-bin/carddisp.pl?gene=IRGM
TGFB1	Transforming Growth Factor Beta 1	Protein Coding	59	GC19M041301	31.3	https://www.genecards.org/cgi-bin/carddisp.pl?gene=TGFB1
TLR4	Toll Like Receptor 4	Protein Coding	58	GC09P117704	29.84	https://www.genecards.org/cgi-bin/carddisp.pl?gene=TLR4
IL1B	Interleukin 1 Beta	Protein Coding	55	GC02M112829	28.48	https://www.genecards.org/cgi-bin/carddisp.pl?gene=IL1B
IRF5	Interferon Regulatory Factor 5	Protein Coding	55	GC07P128937	28.25	https://www.genecards.org/cgi-bin/carddisp.pl?gene=IRF5
IFNG	Interferon Gamma	Protein Coding	54	GC12M068064	27.48	https://www.genecards.org/cgi-bin/carddisp.pl?gene=IFNG
CXCL8	C-X-C Motif Chemokine Ligand 8	Protein Coding	46	GC04P073740	26.44	https://www.genecards.org/cgi-bin/carddisp.pl?gene=CXCL8
HLA-B	Major Histocompatibility Complex, Class I, B	Protein Coding	50	GC06M031277	25.76	https://www.genecards.org/cgi-bin/carddisp.pl?gene=HLA-B
CRP	C-Reactive Protein	Protein Coding	53	GC01M159682	25.26	https://www.genecards.org/cgi-bin/carddisp.pl?gene=CRP
HLA-DRB1	Major Histocompatibility Complex, Class II, DR Beta 1	Protein Coding	52	GC06M032578	25.08	https://www.genecards.org/cgi-bin/carddisp.pl?gene=HLA-DRB1
MST1	Macrophage Stimulating 1	Protein Coding	52	GC03M049683	24.64	https://www.genecards.org/cgi-bin/carddisp.pl?gene=MST1
TP53	Tumor Protein P53	Protein Coding	61	GC17M007661	24.33	https://www.genecards.org/cgi-bin/carddisp.pl?gene=TP53
MPO	Myeloperoxidase	Protein Coding	57	GC17M058269	24.24	https://www.genecards.org/cgi-bin/carddisp.pl?gene=MPO
IL2	Interleukin 2	Protein Coding	52	GC04M122451	23.65	https://www.genecards.org/cgi-bin/carddisp.pl?gene=IL2
CTNNB1	Catenin Beta 1	Protein Coding	60	GC03P041236	22.98	https://www.genecards.org/cgi-bin/carddisp.pl?gene=CTNNB1
SLC9A3	Solute Carrier Family 9 Member A3	Protein Coding	53	GC05M000472	22.97	https://www.genecards.org/cgi-bin/carddisp.pl?gene=SLC9A3
IL17A	Interleukin 17A	Protein Coding	49	GC06P052186	22.61	https://www.genecards.org/cgi-bin/carddisp.pl?gene=IL17A
ALB	Albumin	Protein Coding	57	GC04P073397	22.43	https://www.genecards.org/cgi-bin/carddisp.pl?gene=ALB
MLH1	MutL Homolog 1	Protein Coding	53	GC03P036993	22.09	https://www.genecards.org/cgi-bin/carddisp.pl?gene=MLH1
INAVA	Innate Immunity Activator	Protein Coding	33	GC01P200892	21.49	https://www.genecards.org/cgi-bin/carddisp.pl?gene=INAVA
TNFRSF1A	TNF Receptor Superfamily Member 1A	Protein Coding	56	GC12M006308	21.05	https://www.genecards.org/cgi-bin/carddisp.pl?gene=TNFRSF1A
BTNL2	Butyrophilin Like 2	Protein Coding	45	GC06M032359	20.68	https://www.genecards.org/cgi-bin/carddisp.pl?gene=BTNL2
LTF	Lactotransferrin	Protein Coding	50	GC03M046435	20.53	https://www.genecards.org/cgi-bin/carddisp.pl?gene=LTF
IL21	Interleukin 21	Protein Coding	50	GC04M122612	20.43	https://www.genecards.org/cgi-bin/carddisp.pl?gene=IL21
GUCY2C	Guanylate Cyclase 2C	Protein Coding	52	GC12M014612	20.03	https://www.genecards.org/cgi-bin/carddisp.pl?gene=GUCY2C
IBD5	Inflammatory Bowel Disease 5	Genetic Locus	9	GC05U990104	19.99	https://www.genecards.org/cgi-bin/carddisp.pl?gene=IBD5
IBD25	Inflammatory Bowel Disease-25	Genetic Locus	3	GC00U932269	19.99	https://www.genecards.org/cgi-bin/carddisp.pl?gene=IBD25
TLR2	Toll Like Receptor 2	Protein Coding	57	GC04P153684	19.93	https://www.genecards.org/cgi-bin/carddisp.pl?gene=TLR2
FOXP3	Forkhead Box P3	Protein Coding	53	GC0XM049250	19.7	https://www.genecards.org/cgi-bin/carddisp.pl?gene=FOXP3
PTGS2	Prostaglandin-Endoperoxide Synthase 2	Protein Coding	56	GC01M186640	19.66	https://www.genecards.org/cgi-bin/carddisp.pl?gene=PTGS2
MMP9	Matrix Metallopeptidase 9	Protein Coding	60	GC20P046008	19.6	https://www.genecards.org/cgi-bin/carddisp.pl?gene=MMP9
MUC2	Mucin 2, Oligomeric Mucus/Gel-Forming	Protein Coding	47	GC11P001074	19.42	https://www.genecards.org/cgi-bin/carddisp.pl?gene=MUC2
IL4	Interleukin 4	Protein Coding	53	GC05P132673	19.38	https://www.genecards.org/cgi-bin/carddisp.pl?gene=IL4
CTLA4	Cytotoxic T-Lymphocyte Associated Protein 4	Protein Coding	53	GC02P203867	19.37	https://www.genecards.org/cgi-bin/carddisp.pl?gene=CTLA4
LACC1	Laccase Domain Containing 1	Protein Coding	41	GC13P043879	18.99	https://www.genecards.org/cgi-bin/carddisp.pl?gene=LACC1
IBD3	Inflammatory Bowel Disease 3	Genetic Locus	7	GC06U990223	18.72	https://www.genecards.org/cgi-bin/carddisp.pl?gene=IBD3
STAT3	Signal Transducer And Activator Of Transcription 3	Protein Coding	59	GC17M042313	18.56	https://www.genecards.org/cgi-bin/carddisp.pl?gene=STAT3
CHGA	Chromogranin A	Protein Coding	49	GC14P092923	18.54	https://www.genecards.org/cgi-bin/carddisp.pl?gene=CHGA
LRBA	LPS Responsive Beige-Like Anchor Protein	Protein Coding	47	GC04M150264	18.5	https://www.genecards.org/cgi-bin/carddisp.pl?gene=LRBA
EGFR	Epidermal Growth Factor Receptor	Protein Coding	62	GC07P055019	18.48	https://www.genecards.org/cgi-bin/carddisp.pl?gene=EGFR
IBD2	Inflammatory Bowel Disease 2	Genetic Locus	9	GC12U990041	18.31	https://www.genecards.org/cgi-bin/carddisp.pl?gene=IBD2
ICAM1	Intercellular Adhesion Molecule 1	Protein Coding	57	GC19P010270	18.25	https://www.genecards.org/cgi-bin/carddisp.pl?gene=ICAM1
NOD1	Nucleotide Binding Oligomerization Domain Containing 1	Protein Coding	50	GC07M030424	18.21	https://www.genecards.org/cgi-bin/carddisp.pl?gene=NOD1
S100A8	S100 Calcium Binding Protein A8	Protein Coding	49	GC01M153391	18.21	https://www.genecards.org/cgi-bin/carddisp.pl?gene=S100A8
MSH2	MutS Homolog 2	Protein Coding	55	GC02P047402	18.14	https://www.genecards.org/cgi-bin/carddisp.pl?gene=MSH2
HSPA1L	Heat Shock Protein Family A (Hsp70) Member 1 Like	Protein Coding	50	GC06M031809	17.9	https://www.genecards.org/cgi-bin/carddisp.pl?gene=HSPA1L
IBD7	Inflammatory Bowel Disease 7	Genetic Locus	7	GC01U990338	17.7	https://www.genecards.org/cgi-bin/carddisp.pl?gene=IBD7
KRAS	KRAS Proto-Oncogene, GTPase	Protein Coding	57	GC12M025204	17.62	https://www.genecards.org/cgi-bin/carddisp.pl?gene=KRAS
IBD11	Inflammatory Bowel Disease 11	Genetic Locus	3	GC07U903153	17.5	https://www.genecards.org/cgi-bin/carddisp.pl?gene=IBD11
S100A9	S100 Calcium Binding Protein A9	Protein Coding	50	GC01P153357	17.31	https://www.genecards.org/cgi-bin/carddisp.pl?gene=S100A9
TPMT	Thiopurine S-Methyltransferase	Protein Coding	55	GC06M018072	17.29	https://www.genecards.org/cgi-bin/carddisp.pl?gene=TPMT
PRTN3	Proteinase 3	Protein Coding	50	GC19P000840	17.25	https://www.genecards.org/cgi-bin/carddisp.pl?gene=PRTN3
TLR9	Toll Like Receptor 9	Protein Coding	52	GC03M052222	17.2	https://www.genecards.org/cgi-bin/carddisp.pl?gene=TLR9
SLC22A4	Solute Carrier Family 22 Member 4	Protein Coding	50	GC05P132294	17.11	https://www.genecards.org/cgi-bin/carddisp.pl?gene=SLC22A4
IL13	Interleukin 13	Protein Coding	50	GC05P132656	17.06	https://www.genecards.org/cgi-bin/carddisp.pl?gene=IL13
MIF	Macrophage Migration Inhibitory Factor	Protein Coding	55	GC22P023894	16.82	https://www.genecards.org/cgi-bin/carddisp.pl?gene=MIF
IBD9	Inflammatory Bowel Disease 9	Genetic Locus	7	GC03U900016	16.74	https://www.genecards.org/cgi-bin/carddisp.pl?gene=IBD9
SLC22A5	Solute Carrier Family 22 Member 5	Protein Coding	53	GC05P132369	16.66	https://www.genecards.org/cgi-bin/carddisp.pl?gene=SLC22A5
NOS2	Nitric Oxide Synthase 2	Protein Coding	57	GC17M027756	16.64	https://www.genecards.org/cgi-bin/carddisp.pl?gene=NOS2
CDKN2A	Cyclin Dependent Kinase Inhibitor 2A	Protein Coding	57	GC09M021957	16.63	https://www.genecards.org/cgi-bin/carddisp.pl?gene=CDKN2A
IBD8	Inflammatory Bowel Disease 8	Genetic Locus	7	GC16U990238	16.57	https://www.genecards.org/cgi-bin/carddisp.pl?gene=IBD8
F5	Coagulation Factor V	Protein Coding	52	GC01M169481	16.42	https://www.genecards.org/cgi-bin/carddisp.pl?gene=F5
CCND1	Cyclin D1	Protein Coding	59	GC11P069641	16.34	https://www.genecards.org/cgi-bin/carddisp.pl?gene=CCND1
IBD6	Inflammatory Bowel Disease 6	Genetic Locus	7	GC19U990206	16.32	https://www.genecards.org/cgi-bin/carddisp.pl?gene=IBD6
EPCAM	Epithelial Cell Adhesion Molecule	Protein Coding	53	GC02P047345	16.14	https://www.genecards.org/cgi-bin/carddisp.pl?gene=EPCAM
HLA-DQA1	Major Histocompatibility Complex, Class II, DQ Alpha 1	Protein Coding	49	GC06P032629	16.12	https://www.genecards.org/cgi-bin/carddisp.pl?gene=HLA-DQA1
KIT	KIT Proto-Oncogene Receptor Tyrosine Kinase	Protein Coding	60	GC04P054657	16.1	https://www.genecards.org/cgi-bin/carddisp.pl?gene=KIT
DLG5	Discs Large MAGUK Scaffold Protein 5	Protein Coding	44	GC10M077790	16	https://www.genecards.org/cgi-bin/carddisp.pl?gene=DLG5
IL18	Interleukin 18	Protein Coding	50	GC11M112143	15.97	https://www.genecards.org/cgi-bin/carddisp.pl?gene=IL18
IBD16	Inflammatory Bowel Disease-16	Genetic Locus	3	GC09U901202	15.87	https://www.genecards.org/cgi-bin/carddisp.pl?gene=IBD16
HLA-DQB1	Major Histocompatibility Complex, Class II, DQ Beta 1	Protein Coding	50	GC06M032629	15.8	https://www.genecards.org/cgi-bin/carddisp.pl?gene=HLA-DQB1
AKT1	AKT Serine/Threonine Kinase 1	Protein Coding	62	GC14M104769	15.78	https://www.genecards.org/cgi-bin/carddisp.pl?gene=AKT1
IL5	Interleukin 5	Protein Coding	52	GC05M132541	15.73	https://www.genecards.org/cgi-bin/carddisp.pl?gene=IL5
PTPN22	Protein Tyrosine Phosphatase, Non-Receptor Type 22	Protein Coding	53	GC01M113813	15.66	https://www.genecards.org/cgi-bin/carddisp.pl?gene=PTPN22
TTC7A	Tetratricopeptide Repeat Domain 7A	Protein Coding	45	GC02P046906	15.62	https://www.genecards.org/cgi-bin/carddisp.pl?gene=TTC7A
IBD21	Inflammatory Bowel Disease-21	Genetic Locus	3	GC18U900466	15.46	https://www.genecards.org/cgi-bin/carddisp.pl?gene=IBD21
IBD4	Inflammatory Bowel Disease 4	Genetic Locus	7	GC14U990396	15.41	https://www.genecards.org/cgi-bin/carddisp.pl?gene=IBD4
SLC26A3	Solute Carrier Family 26 Member 3	Protein Coding	52	GC07M107765	15.31	https://www.genecards.org/cgi-bin/carddisp.pl?gene=SLC26A3
ELANE	Elastase, Neutrophil Expressed	Protein Coding	54	GC19P000854	15.28	https://www.genecards.org/cgi-bin/carddisp.pl?gene=ELANE
MYO9B	Myosin IXB	Protein Coding	50	GC19P020317	15.24	https://www.genecards.org/cgi-bin/carddisp.pl?gene=MYO9B
IBD15	Inflammatory Bowel Disease-15	Genetic Locus	4	GC10U901075	15.23	https://www.genecards.org/cgi-bin/carddisp.pl?gene=IBD15
IBD18	Inflammatory Bowel Disease-18	Genetic Locus	4	GC05U901053	15.23	https://www.genecards.org/cgi-bin/carddisp.pl?gene=IBD18
IBD12	Inflammatory Bowel Disease 12	Genetic Locus	3	GC03U901153	15.23	https://www.genecards.org/cgi-bin/carddisp.pl?gene=IBD12
IBD20	Inflammatory Bowel Disease-20	Genetic Locus	3	GC10U901067	15.23	https://www.genecards.org/cgi-bin/carddisp.pl?gene=IBD20
IBD22	Inflammatory Bowel Disease-22	Genetic Locus	3	GC17U901173	15.23	https://www.genecards.org/cgi-bin/carddisp.pl?gene=IBD22
IBD23	Inflammatory Bowel Disease-23	Genetic Locus	3	GC01U902305	15.23	https://www.genecards.org/cgi-bin/carddisp.pl?gene=IBD23
IBD24	Inflammatory Bowel Disease-24	Genetic Locus	3	GC20U900442	15.23	https://www.genecards.org/cgi-bin/carddisp.pl?gene=IBD24
IBD26	Inflammatory Bowel Disease-26	Genetic Locus	3	GC12U901067	15.23	https://www.genecards.org/cgi-bin/carddisp.pl?gene=IBD26
IBD27	Inflammatory Bowel Disease-27	Genetic Locus	3	GC13U900664	15.23	https://www.genecards.org/cgi-bin/carddisp.pl?gene=IBD27
ITGA4	Integrin Subunit Alpha 4	Protein Coding	55	GC02P181456	15.11	https://www.genecards.org/cgi-bin/carddisp.pl?gene=ITGA4
IL1RN	Interleukin 1 Receptor Antagonist	Protein Coding	55	GC02P113837	15.08	https://www.genecards.org/cgi-bin/carddisp.pl?gene=IL1RN
SMAD7	SMAD Family Member 7	Protein Coding	49	GC18M048919	15.04	https://www.genecards.org/cgi-bin/carddisp.pl?gene=SMAD7
STAT1	Signal Transducer And Activator Of Transcription 1	Protein Coding	60	GC02M190964	15	https://www.genecards.org/cgi-bin/carddisp.pl?gene=STAT1
PPARG	Peroxisome Proliferator Activated Receptor Gamma	Protein Coding	60	GC03P012328	14.93	https://www.genecards.org/cgi-bin/carddisp.pl?gene=PPARG
CCL11	C-C Motif Chemokine Ligand 11	Protein Coding	49	GC17P034285	14.92	https://www.genecards.org/cgi-bin/carddisp.pl?gene=CCL11
MEFV	MEFV, Pyrin Innate Immunity Regulator	Protein Coding	50	GC16M003243	14.9	https://www.genecards.org/cgi-bin/carddisp.pl?gene=MEFV
GPR35	G Protein-Coupled Receptor 35	Protein Coding	49	GC02P240605	14.87	https://www.genecards.org/cgi-bin/carddisp.pl?gene=GPR35
CCK	Cholecystokinin	Protein Coding	47	GC03M042274	14.83	https://www.genecards.org/cgi-bin/carddisp.pl?gene=CCK
IL26	Interleukin 26	Protein Coding	39	GC12M068201	14.73	https://www.genecards.org/cgi-bin/carddisp.pl?gene=IL26
SMAD4	SMAD Family Member 4	Protein Coding	57	GC18P051028	14.72	https://www.genecards.org/cgi-bin/carddisp.pl?gene=SMAD4
CCL2	C-C Motif Chemokine Ligand 2	Protein Coding	55	GC17P034255	14.66	https://www.genecards.org/cgi-bin/carddisp.pl?gene=CCL2
H19	H19, Imprinted Maternally Expressed Transcript	RNA Gene	30	GC11M001995	14.62	https://www.genecards.org/cgi-bin/carddisp.pl?gene=H19
IL18RAP	Interleukin 18 Receptor Accessory Protein	Protein Coding	44	GC02P102418	14.52	https://www.genecards.org/cgi-bin/carddisp.pl?gene=IL18RAP
TNFSF15	TNF Superfamily Member 15	Protein Coding	52	GC09M114784	14.47	https://www.genecards.org/cgi-bin/carddisp.pl?gene=TNFSF15
IL2RA	Interleukin 2 Receptor Subunit Alpha	Protein Coding	58	GC10M006010	14.44	https://www.genecards.org/cgi-bin/carddisp.pl?gene=IL2RA
BPI	Bactericidal Permeability Increasing Protein	Protein Coding	47	GC20P038304	14.41	https://www.genecards.org/cgi-bin/carddisp.pl?gene=BPI
NFKB1	Nuclear Factor Kappa B Subunit 1	Protein Coding	60	GC04P102501	14.34	https://www.genecards.org/cgi-bin/carddisp.pl?gene=NFKB1
CDH1	Cadherin 1	Protein Coding	57	GC16P068737	14.28	https://www.genecards.org/cgi-bin/carddisp.pl?gene=CDH1
MMP1	Matrix Metallopeptidase 1	Protein Coding	58	GC11M102810	14.28	https://www.genecards.org/cgi-bin/carddisp.pl?gene=MMP1
VIP	Vasoactive Intestinal Peptide	Protein Coding	50	GC06P152750	14.24	https://www.genecards.org/cgi-bin/carddisp.pl?gene=VIP
S100A12	S100 Calcium Binding Protein A12	Protein Coding	46	GC01M153346	14.17	https://www.genecards.org/cgi-bin/carddisp.pl?gene=S100A12
NR1I2	Nuclear Receptor Subfamily 1 Group I Member 2	Protein Coding	52	GC03P119780	13.84	https://www.genecards.org/cgi-bin/carddisp.pl?gene=NR1I2
TCF4	Transcription Factor 4	Protein Coding	53	GC18M055222	13.76	https://www.genecards.org/cgi-bin/carddisp.pl?gene=TCF4
CFTR	Cystic Fibrosis Transmembrane Conductance Regulator	Protein Coding	58	GC07P117465	13.72	https://www.genecards.org/cgi-bin/carddisp.pl?gene=CFTR
RNASE3	Ribonuclease A Family Member 3	Protein Coding	46	GC14P020891	13.7	https://www.genecards.org/cgi-bin/carddisp.pl?gene=RNASE3
F2	Coagulation Factor II, Thrombin	Protein Coding	55	GC11P046740	13.69	https://www.genecards.org/cgi-bin/carddisp.pl?gene=F2
TLR5	Toll Like Receptor 5	Protein Coding	53	GC01M223109	13.61	https://www.genecards.org/cgi-bin/carddisp.pl?gene=TLR5
TRPV1	Transient Receptor Potential Cation Channel Subfamily V Member 1	Protein Coding	53	GC17M003565	13.6	https://www.genecards.org/cgi-bin/carddisp.pl?gene=TRPV1
MADCAM1	Mucosal Vascular Addressin Cell Adhesion Molecule 1	Protein Coding	44	GC19P000499	13.57	https://www.genecards.org/cgi-bin/carddisp.pl?gene=MADCAM1
IL1R1	Interleukin 1 Receptor Type 1	Protein Coding	52	GC02P102136	13.37	https://www.genecards.org/cgi-bin/carddisp.pl?gene=IL1R1
IL12B	Interleukin 12B	Protein Coding	49	GC05M159314	13.34	https://www.genecards.org/cgi-bin/carddisp.pl?gene=IL12B
IFNGR1	Interferon Gamma Receptor 1	Protein Coding	55	GC06M137197	13.23	https://www.genecards.org/cgi-bin/carddisp.pl?gene=IFNGR1
XIAP	X-Linked Inhibitor Of Apoptosis	Protein Coding	55	GC0XP123859	13.21	https://www.genecards.org/cgi-bin/carddisp.pl?gene=XIAP
VEGFA	Vascular Endothelial Growth Factor A	Protein Coding	57	GC06P043770	13.2	https://www.genecards.org/cgi-bin/carddisp.pl?gene=VEGFA
SELE	Selectin E	Protein Coding	51	GC01M169722	13.2	https://www.genecards.org/cgi-bin/carddisp.pl?gene=SELE
SLC11A1	Solute Carrier Family 11 Member 1	Protein Coding	53	GC02P218382	13.12	https://www.genecards.org/cgi-bin/carddisp.pl?gene=SLC11A1
STAT4	Signal Transducer And Activator Of Transcription 4	Protein Coding	52	GC02M191029	13.1	https://www.genecards.org/cgi-bin/carddisp.pl?gene=STAT4
MYO5B	Myosin VB	Protein Coding	49	GC18M049822	13.06	https://www.genecards.org/cgi-bin/carddisp.pl?gene=MYO5B
SST	Somatostatin	Protein Coding	48	GC03M187668	13.03	https://www.genecards.org/cgi-bin/carddisp.pl?gene=SST
APC	APC, WNT Signaling Pathway Regulator	Protein Coding	55	GC05P112707	12.99	https://www.genecards.org/cgi-bin/carddisp.pl?gene=APC
IL23A	Interleukin 23 Subunit Alpha	Protein Coding	46	GC12P056335	12.97	https://www.genecards.org/cgi-bin/carddisp.pl?gene=IL23A
NLRP3	NLR Family Pyrin Domain Containing 3	Protein Coding	53	GC01P247415	12.94	https://www.genecards.org/cgi-bin/carddisp.pl?gene=NLRP3
IL11	Interleukin 11	Protein Coding	47	GC19M055364	12.92	https://www.genecards.org/cgi-bin/carddisp.pl?gene=IL11
CD40LG	CD40 Ligand	Protein Coding	54	GC0XP136649	12.65	https://www.genecards.org/cgi-bin/carddisp.pl?gene=CD40LG
MMP2	Matrix Metallopeptidase 2	Protein Coding	60	GC16P055424	12.52	https://www.genecards.org/cgi-bin/carddisp.pl?gene=MMP2
TAC1	Tachykinin Precursor 1	Protein Coding	49	GC07P097731	12.43	https://www.genecards.org/cgi-bin/carddisp.pl?gene=TAC1
PYY	Peptide YY	Protein Coding	49	GC17M043952	12.41	https://www.genecards.org/cgi-bin/carddisp.pl?gene=PYY
EPX	Eosinophil Peroxidase	Protein Coding	48	GC17P058192	12.39	https://www.genecards.org/cgi-bin/carddisp.pl?gene=EPX
CTSG	Cathepsin G	Protein Coding	50	GC14M024573	12.21	https://www.genecards.org/cgi-bin/carddisp.pl?gene=CTSG
SPINT2	Serine Peptidase Inhibitor, Kunitz Type 2	Protein Coding	50	GC19P038244	12.21	https://www.genecards.org/cgi-bin/carddisp.pl?gene=SPINT2
MYC	MYC Proto-Oncogene, BHLH Transcription Factor	Protein Coding	59	GC08P127735	12.07	https://www.genecards.org/cgi-bin/carddisp.pl?gene=MYC
MLN	Motilin	Protein Coding	41	GC06M033762	12.06	https://www.genecards.org/cgi-bin/carddisp.pl?gene=MLN
TNFRSF1B	TNF Receptor Superfamily Member 1B	Protein Coding	54	GC01P012167	12	https://www.genecards.org/cgi-bin/carddisp.pl?gene=TNFRSF1B
VDR	Vitamin D Receptor	Protein Coding	57	GC12M047841	11.92	https://www.genecards.org/cgi-bin/carddisp.pl?gene=VDR
CD79A	CD79a Molecule	Protein Coding	53	GC19P041877	11.92	https://www.genecards.org/cgi-bin/carddisp.pl?gene=CD79A
IL15	Interleukin 15	Protein Coding	47	GC04P141636	11.91	https://www.genecards.org/cgi-bin/carddisp.pl?gene=IL15
ERBB2	Erb-B2 Receptor Tyrosine Kinase 2	Protein Coding	62	GC17P039687	11.81	https://www.genecards.org/cgi-bin/carddisp.pl?gene=ERBB2
AREG	Amphiregulin	Protein Coding	49	GC04P074445	11.77	https://www.genecards.org/cgi-bin/carddisp.pl?gene=AREG
IL22	Interleukin 22	Protein Coding	47	GC12M068248	11.74	https://www.genecards.org/cgi-bin/carddisp.pl?gene=IL22
HLA-A	Major Histocompatibility Complex, Class I, A	Protein Coding	53	GC06P031772	11.7	https://www.genecards.org/cgi-bin/carddisp.pl?gene=HLA-A
HMBS	Hydroxymethylbilane Synthase	Protein Coding	53	GC11P119084	11.67	https://www.genecards.org/cgi-bin/carddisp.pl?gene=HMBS
CCR5	C-C Motif Chemokine Receptor 5 (Gene/Pseudogene)	Protein Coding	53	GC03P046387	11.62	https://www.genecards.org/cgi-bin/carddisp.pl?gene=CCR5
HLA-DPA1	Major Histocompatibility Complex, Class II, DP Alpha 1	Protein Coding	46	GC06M033032	11.57	https://www.genecards.org/cgi-bin/carddisp.pl?gene=HLA-DPA1
HFE	Homeostatic Iron Regulator	Protein Coding	50	GC06P026087	11.5	https://www.genecards.org/cgi-bin/carddisp.pl?gene=HFE
SRC	SRC Proto-Oncogene, Non-Receptor Tyrosine Kinase	Protein Coding	59	GC20P037344	11.5	https://www.genecards.org/cgi-bin/carddisp.pl?gene=SRC
SMAD3	SMAD Family Member 3	Protein Coding	55	GC15P067063	11.48	https://www.genecards.org/cgi-bin/carddisp.pl?gene=SMAD3
SELP	Selectin P	Protein Coding	53	GC01M169558	11.47	https://www.genecards.org/cgi-bin/carddisp.pl?gene=SELP
DUOX2	Dual Oxidase 2	Protein Coding	49	GC15M045092	11.47	https://www.genecards.org/cgi-bin/carddisp.pl?gene=DUOX2
HP	Haptoglobin	Protein Coding	50	GC16P072089	11.44	https://www.genecards.org/cgi-bin/carddisp.pl?gene=HP
RET	Ret Proto-Oncogene	Protein Coding	61	GC10P043040	11.44	https://www.genecards.org/cgi-bin/carddisp.pl?gene=RET
PTGS1	Prostaglandin-Endoperoxide Synthase 1	Protein Coding	54	GC09P122370	11.41	https://www.genecards.org/cgi-bin/carddisp.pl?gene=PTGS1
IL1A	Interleukin 1 Alpha	Protein Coding	50	GC02M112773	11.4	https://www.genecards.org/cgi-bin/carddisp.pl?gene=IL1A
HRAS	HRas Proto-Oncogene, GTPase	Protein Coding	59	GC11M000522	11.39	https://www.genecards.org/cgi-bin/carddisp.pl?gene=HRAS
CDKN1B	Cyclin Dependent Kinase Inhibitor 1B	Protein Coding	55	GC12P012716	11.38	https://www.genecards.org/cgi-bin/carddisp.pl?gene=CDKN1B
IL12RB2	Interleukin 12 Receptor Subunit Beta 2	Protein Coding	50	GC01P067307	11.36	https://www.genecards.org/cgi-bin/carddisp.pl?gene=IL12RB2
CASP1	Caspase 1	Protein Coding	57	GC11M105025	11.29	https://www.genecards.org/cgi-bin/carddisp.pl?gene=CASP1
STAT6	Signal Transducer And Activator Of Transcription 6	Protein Coding	55	GC12M057095	11.26	https://www.genecards.org/cgi-bin/carddisp.pl?gene=STAT6
CCL20	C-C Motif Chemokine Ligand 20	Protein Coding	50	GC02P227813	11.22	https://www.genecards.org/cgi-bin/carddisp.pl?gene=CCL20
ATP4A	ATPase H+/K+ Transporting Subunit Alpha	Protein Coding	48	GC19M038889	11.17	https://www.genecards.org/cgi-bin/carddisp.pl?gene=ATP4A
LTA	Lymphotoxin Alpha	Protein Coding	49	GC06P032163	11.01	https://www.genecards.org/cgi-bin/carddisp.pl?gene=LTA
SMAD2	SMAD Family Member 2	Protein Coding	53	GC18M047809	11	https://www.genecards.org/cgi-bin/carddisp.pl?gene=SMAD2
ATP12A	ATPase H+/K+ Transporting Non-Gastric Alpha2 Subunit	Protein Coding	49	GC13P024680	10.97	https://www.genecards.org/cgi-bin/carddisp.pl?gene=ATP12A
MEN1	Menin 1	Protein Coding	53	GC11M064821	10.97	https://www.genecards.org/cgi-bin/carddisp.pl?gene=MEN1
ADAM17	ADAM Metallopeptidase Domain 17	Protein Coding	57	GC02M009580	10.96	https://www.genecards.org/cgi-bin/carddisp.pl?gene=ADAM17
RELA	RELA Proto-Oncogene, NF-KB Subunit	Protein Coding	55	GC11M065671	10.94	https://www.genecards.org/cgi-bin/carddisp.pl?gene=RELA
CD40	CD40 Molecule	Protein Coding	55	GC20P046118	10.92	https://www.genecards.org/cgi-bin/carddisp.pl?gene=CD40
HPS1	HPS1, Biogenesis Of Lysosomal Organelles Complex 3 Subunit 1	Protein Coding	47	GC10M098416	10.88	https://www.genecards.org/cgi-bin/carddisp.pl?gene=HPS1
SH2D1A	SH2 Domain Containing 1A	Protein Coding	53	GC0XP124227	10.83	https://www.genecards.org/cgi-bin/carddisp.pl?gene=SH2D1A
MICA	MHC Class I Polypeptide-Related Sequence A	Protein Coding	44	GC06P031399	10.72	https://www.genecards.org/cgi-bin/carddisp.pl?gene=MICA
PIK3CA	Phosphatidylinositol-4,5-Bisphosphate 3-Kinase Catalytic Subunit Alpha	Protein Coding	60	GC03P179148	10.7	https://www.genecards.org/cgi-bin/carddisp.pl?gene=PIK3CA
TYMP	Thymidine Phosphorylase	Protein Coding	53	GC22M050525	10.65	https://www.genecards.org/cgi-bin/carddisp.pl?gene=TYMP
CRH	Corticotropin Releasing Hormone	Protein Coding	49	GC08M066208	10.62	https://www.genecards.org/cgi-bin/carddisp.pl?gene=CRH
CDKN1A	Cyclin Dependent Kinase Inhibitor 1A	Protein Coding	57	GC06P042554	10.56	https://www.genecards.org/cgi-bin/carddisp.pl?gene=CDKN1A
CD44	CD44 Molecule (Indian Blood Group)	Protein Coding	53	GC11P035168	10.43	https://www.genecards.org/cgi-bin/carddisp.pl?gene=CD44
BGLAP	Bone Gamma-Carboxyglutamate Protein	Protein Coding	46	GC01P156211	10.42	https://www.genecards.org/cgi-bin/carddisp.pl?gene=BGLAP
WAS	Wiskott-Aldrich Syndrome	Protein Coding	55	GC0XP048676	10.42	https://www.genecards.org/cgi-bin/carddisp.pl?gene=WAS
ITPA	Inosine Triphosphatase	Protein Coding	53	GC20P003189	10.41	https://www.genecards.org/cgi-bin/carddisp.pl?gene=ITPA
MMP3	Matrix Metallopeptidase 3	Protein Coding	58	GC11M102835	10.41	https://www.genecards.org/cgi-bin/carddisp.pl?gene=MMP3
JUN	Jun Proto-Oncogene, AP-1 Transcription Factor Subunit	Protein Coding	56	GC01M058780	10.35	https://www.genecards.org/cgi-bin/carddisp.pl?gene=JUN
ALAD	Aminolevulinate Dehydratase	Protein Coding	53	GC09M113386	10.19	https://www.genecards.org/cgi-bin/carddisp.pl?gene=ALAD
B2M	Beta-2-Microglobulin	Protein Coding	56	GC15P044711	10.18	https://www.genecards.org/cgi-bin/carddisp.pl?gene=B2M
VCAM1	Vascular Cell Adhesion Molecule 1	Protein Coding	52	GC01P100719	10.15	https://www.genecards.org/cgi-bin/carddisp.pl?gene=VCAM1
CD209	CD209 Molecule	Protein Coding	49	GC19M007804	10.15	https://www.genecards.org/cgi-bin/carddisp.pl?gene=CD209
IL12A	Interleukin 12A	Protein Coding	51	GC03P159988	10.14	https://www.genecards.org/cgi-bin/carddisp.pl?gene=IL12A
CCL5	C-C Motif Chemokine Ligand 5	Protein Coding	49	GC17M035871	10.11	https://www.genecards.org/cgi-bin/carddisp.pl?gene=CCL5
MUC1	Mucin 1, Cell Surface Associated	Protein Coding	53	GC01M155158	10.07	https://www.genecards.org/cgi-bin/carddisp.pl?gene=MUC1
TJP1	Tight Junction Protein 1	Protein Coding	50	GC15M029699	10.06	https://www.genecards.org/cgi-bin/carddisp.pl?gene=TJP1
MTHFR	Methylenetetrahydrofolate Reductase	Protein Coding	54	GC01M011845	10.05	https://www.genecards.org/cgi-bin/carddisp.pl?gene=MTHFR
CXCL10	C-X-C Motif Chemokine Ligand 10	Protein Coding	50	GC04M076021	10.05	https://www.genecards.org/cgi-bin/carddisp.pl?gene=CXCL10
ALOX5	Arachidonate 5-Lipoxygenase	Protein Coding	55	GC10P045338	10	https://www.genecards.org/cgi-bin/carddisp.pl?gene=ALOX5
GDNF	Glial Cell Derived Neurotrophic Factor	Protein Coding	54	GC05M037812	9.99	https://www.genecards.org/cgi-bin/carddisp.pl?gene=GDNF
IL18R1	Interleukin 18 Receptor 1	Protein Coding	49	GC02P102345	9.98	https://www.genecards.org/cgi-bin/carddisp.pl?gene=IL18R1
SELL	Selectin L	Protein Coding	49	GC01M169659	9.95	https://www.genecards.org/cgi-bin/carddisp.pl?gene=SELL
GAST	Gastrin	Protein Coding	46	GC17P041712	9.89	https://www.genecards.org/cgi-bin/carddisp.pl?gene=GAST
SCT	Secretin	Protein Coding	41	GC11M000626	9.85	https://www.genecards.org/cgi-bin/carddisp.pl?gene=SCT
MAPK14	Mitogen-Activated Protein Kinase 14	Protein Coding	58	GC06P042538	9.84	https://www.genecards.org/cgi-bin/carddisp.pl?gene=MAPK14
CASR	Calcium Sensing Receptor	Protein Coding	58	GC03P122183	9.77	https://www.genecards.org/cgi-bin/carddisp.pl?gene=CASR
SLC37A4	Solute Carrier Family 37 Member 4	Protein Coding	47	GC11M119024	9.73	https://www.genecards.org/cgi-bin/carddisp.pl?gene=SLC37A4
RORC	RAR Related Orphan Receptor C	Protein Coding	52	GC01M151806	9.73	https://www.genecards.org/cgi-bin/carddisp.pl?gene=RORC
SI	Sucrase-Isomaltase	Protein Coding	50	GC03M164978	9.71	https://www.genecards.org/cgi-bin/carddisp.pl?gene=SI
CPOX	Coproporphyrinogen Oxidase	Protein Coding	51	GC03M098576	9.7	https://www.genecards.org/cgi-bin/carddisp.pl?gene=CPOX
JAK2	Janus Kinase 2	Protein Coding	61	GC09P004985	9.68	https://www.genecards.org/cgi-bin/carddisp.pl?gene=JAK2
MRAP	Melanocortin 2 Receptor Accessory Protein	Protein Coding	43	GC21P032291	9.66	https://www.genecards.org/cgi-bin/carddisp.pl?gene=MRAP
AGT	Angiotensinogen	Protein Coding	55	GC01M230702	9.62	https://www.genecards.org/cgi-bin/carddisp.pl?gene=AGT
GGT1	Gamma-Glutamyltransferase 1	Protein Coding	55	GC22P024583	9.6	https://www.genecards.org/cgi-bin/carddisp.pl?gene=GGT1
IL6R	Interleukin 6 Receptor	Protein Coding	55	GC01P154377	9.6	https://www.genecards.org/cgi-bin/carddisp.pl?gene=IL6R
CXCL1	C-X-C Motif Chemokine Ligand 1	Protein Coding	49	GC04P073869	9.58	https://www.genecards.org/cgi-bin/carddisp.pl?gene=CXCL1
BRCA1	BRCA1, DNA Repair Associated	Protein Coding	57	GC17M043044	9.56	https://www.genecards.org/cgi-bin/carddisp.pl?gene=BRCA1
SKIV2L	Ski2 Like RNA Helicase	Protein Coding	50	GC06P031958	9.52	https://www.genecards.org/cgi-bin/carddisp.pl?gene=SKIV2L
GHRL	Ghrelin And Obestatin Prepropeptide	Protein Coding	49	GC03M010285	9.52	https://www.genecards.org/cgi-bin/carddisp.pl?gene=GHRL
KIF21B	Kinesin Family Member 21B	Protein Coding	42	GC01M200938	9.52	https://www.genecards.org/cgi-bin/carddisp.pl?gene=KIF21B
TREH	Trehalase	Protein Coding	49	GC11M118562	9.5	https://www.genecards.org/cgi-bin/carddisp.pl?gene=TREH
MET	MET Proto-Oncogene, Receptor Tyrosine Kinase	Protein Coding	62	GC07P116672	9.45	https://www.genecards.org/cgi-bin/carddisp.pl?gene=MET
HTR3A	5-Hydroxytryptamine Receptor 3A	Protein Coding	53	GC11P113974	9.43	https://www.genecards.org/cgi-bin/carddisp.pl?gene=HTR3A
REG3A	Regenerating Family Member 3 Alpha	Protein Coding	45	GC02M079157	9.42	https://www.genecards.org/cgi-bin/carddisp.pl?gene=REG3A
MUC3A	Mucin 3A, Cell Surface Associated	Protein Coding	39	GC07P100949	9.36	https://www.genecards.org/cgi-bin/carddisp.pl?gene=MUC3A
POLA1	DNA Polymerase Alpha 1, Catalytic Subunit	Protein Coding	53	GC0XP024712	9.33	https://www.genecards.org/cgi-bin/carddisp.pl?gene=POLA1
TFF1	Trefoil Factor 1	Protein Coding	52	GC21M042362	9.31	https://www.genecards.org/cgi-bin/carddisp.pl?gene=TFF1
BRCA2	BRCA2, DNA Repair Associated	Protein Coding	55	GC13P032315	9.3	https://www.genecards.org/cgi-bin/carddisp.pl?gene=BRCA2
HLA-DRA	Major Histocompatibility Complex, Class II, DR Alpha	Protein Coding	53	GC06P032439	9.28	https://www.genecards.org/cgi-bin/carddisp.pl?gene=HLA-DRA
DEFB4A	Defensin Beta 4A	Protein Coding	42	GC08P007895	9.28	https://www.genecards.org/cgi-bin/carddisp.pl?gene=DEFB4A
CXCL5	C-X-C Motif Chemokine Ligand 5	Protein Coding	47	GC04M073995	9.26	https://www.genecards.org/cgi-bin/carddisp.pl?gene=CXCL5
IL21R	Interleukin 21 Receptor	Protein Coding	49	GC16P027413	9.25	https://www.genecards.org/cgi-bin/carddisp.pl?gene=IL21R
UCN	Urocortin	Protein Coding	44	GC02M027273	9.21	https://www.genecards.org/cgi-bin/carddisp.pl?gene=UCN
IL4R	Interleukin 4 Receptor	Protein Coding	53	GC16P027325	9.21	https://www.genecards.org/cgi-bin/carddisp.pl?gene=IL4R
NPSR1	Neuropeptide S Receptor 1	Protein Coding	45	GC07P034664	9.19	https://www.genecards.org/cgi-bin/carddisp.pl?gene=NPSR1
F2RL1	F2R Like Trypsin Receptor 1	Protein Coding	52	GC05P076818	9.18	https://www.genecards.org/cgi-bin/carddisp.pl?gene=F2RL1
GAS5	Growth Arrest Specific 5	RNA Gene	23	GC01M174047	9.17	https://www.genecards.org/cgi-bin/carddisp.pl?gene=GAS5
CLDN2	Claudin 2	Protein Coding	47	GC0XP106900	9.15	https://www.genecards.org/cgi-bin/carddisp.pl?gene=CLDN2
AGR2	Anterior Gradient 2, Protein Disulphide Isomerase Family Member	Protein Coding	47	GC07M016831	9.12	https://www.genecards.org/cgi-bin/carddisp.pl?gene=AGR2
MT-CO1	Mitochondrially Encoded Cytochrome C Oxidase I	Protein Coding	36	GCMTP005906	9.12	https://www.genecards.org/cgi-bin/carddisp.pl?gene=MT-CO1
TFF2	Trefoil Factor 2	Protein Coding	47	GC21M042346	9.12	https://www.genecards.org/cgi-bin/carddisp.pl?gene=TFF2
ITGAE	Integrin Subunit Alpha E	Protein Coding	46	GC17M003722	9.07	https://www.genecards.org/cgi-bin/carddisp.pl?gene=ITGAE
EGF	Epidermal Growth Factor	Protein Coding	58	GC04P109912	9.06	https://www.genecards.org/cgi-bin/carddisp.pl?gene=EGF
IL17F	Interleukin 17F	Protein Coding	48	GC06M052209	9.06	https://www.genecards.org/cgi-bin/carddisp.pl?gene=IL17F
MIR21	MicroRNA 21	RNA Gene	24	GC17P059841	9.02	https://www.genecards.org/cgi-bin/carddisp.pl?gene=MIR21
MVK	Mevalonate Kinase	Protein Coding	55	GC12P109573	9.01	https://www.genecards.org/cgi-bin/carddisp.pl?gene=MVK
TF	Transferrin	Protein Coding	57	GC03P133663	8.99	https://www.genecards.org/cgi-bin/carddisp.pl?gene=TF
SOX10	SRY-Box 10	Protein Coding	52	GC22M043450	8.98	https://www.genecards.org/cgi-bin/carddisp.pl?gene=SOX10
RETN	Resistin	Protein Coding	49	GC19P007669	8.98	https://www.genecards.org/cgi-bin/carddisp.pl?gene=RETN
LCT	Lactase	Protein Coding	51	GC02M135787	8.96	https://www.genecards.org/cgi-bin/carddisp.pl?gene=LCT
LPL	Lipoprotein Lipase	Protein Coding	57	GC08P019841	8.94	https://www.genecards.org/cgi-bin/carddisp.pl?gene=LPL
IBD19	Inflammatory Bowel Disease 19	Genetic Locus	3	GC00U934034	8.94	https://www.genecards.org/cgi-bin/carddisp.pl?gene=IBD19
GPT	Glutamic--Pyruvic Transaminase	Protein Coding	48	GC08P144502	8.94	https://www.genecards.org/cgi-bin/carddisp.pl?gene=GPT
KRT19	Keratin 19	Protein Coding	52	GC17M041523	8.9	https://www.genecards.org/cgi-bin/carddisp.pl?gene=KRT19
PPOX	Protoporphyrinogen Oxidase	Protein Coding	50	GC01P161167	8.89	https://www.genecards.org/cgi-bin/carddisp.pl?gene=PPOX
CD55	CD55 Molecule (Cromer Blood Group)	Protein Coding	53	GC01P207321	8.89	https://www.genecards.org/cgi-bin/carddisp.pl?gene=CD55
HLA-C	Major Histocompatibility Complex, Class I, C	Protein Coding	49	GC06M031272	8.88	https://www.genecards.org/cgi-bin/carddisp.pl?gene=HLA-C
F3	Coagulation Factor III, Tissue Factor	Protein Coding	52	GC01M094466	8.84	https://www.genecards.org/cgi-bin/carddisp.pl?gene=F3
FUT2	Fucosyltransferase 2	Protein Coding	50	GC19P048695	8.78	https://www.genecards.org/cgi-bin/carddisp.pl?gene=FUT2
ACE	Angiotensin I Converting Enzyme	Protein Coding	55	GC17P063477	8.71	https://www.genecards.org/cgi-bin/carddisp.pl?gene=ACE
SERPINC1	Serpin Family C Member 1	Protein Coding	55	GC01M174050	8.69	https://www.genecards.org/cgi-bin/carddisp.pl?gene=SERPINC1
ABCB4	ATP Binding Cassette Subfamily B Member 4	Protein Coding	52	GC07M087401	8.66	https://www.genecards.org/cgi-bin/carddisp.pl?gene=ABCB4
FGF7	Fibroblast Growth Factor 7	Protein Coding	48	GC15P049423	8.62	https://www.genecards.org/cgi-bin/carddisp.pl?gene=FGF7
KRT7	Keratin 7	Protein Coding	48	GC12P052232	8.62	https://www.genecards.org/cgi-bin/carddisp.pl?gene=KRT7
PRSS1	Serine Protease 1	Protein Coding	52	GC07P144058	8.62	https://www.genecards.org/cgi-bin/carddisp.pl?gene=PRSS1
ITGAL	Integrin Subunit Alpha L	Protein Coding	52	GC16P030483	8.53	https://www.genecards.org/cgi-bin/carddisp.pl?gene=ITGAL
FAS	Fas Cell Surface Death Receptor	Protein Coding	57	GC10P088969	8.53	https://www.genecards.org/cgi-bin/carddisp.pl?gene=FAS
CEACAM5	Carcinoembryonic Antigen Related Cell Adhesion Molecule 5	Protein Coding	48	GC19P041709	8.51	https://www.genecards.org/cgi-bin/carddisp.pl?gene=CEACAM5
F12	Coagulation Factor XII	Protein Coding	55	GC05M177402	8.49	https://www.genecards.org/cgi-bin/carddisp.pl?gene=F12
AIRE	Autoimmune Regulator	Protein Coding	51	GC21P044285	8.49	https://www.genecards.org/cgi-bin/carddisp.pl?gene=AIRE
REG4	Regenerating Family Member 4	Protein Coding	46	GC01M119794	8.48	https://www.genecards.org/cgi-bin/carddisp.pl?gene=REG4
SPINK1	Serine Peptidase Inhibitor, Kazal Type 1	Protein Coding	49	GC05M147785	8.47	https://www.genecards.org/cgi-bin/carddisp.pl?gene=SPINK1
MIR223	MicroRNA 223	RNA Gene	22	GC0XP066018	8.47	https://www.genecards.org/cgi-bin/carddisp.pl?gene=MIR223
THBD	Thrombomodulin	Protein Coding	50	GC20M023026	8.44	https://www.genecards.org/cgi-bin/carddisp.pl?gene=THBD
IL16	Interleukin 16	Protein Coding	49	GC15P081159	8.43	https://www.genecards.org/cgi-bin/carddisp.pl?gene=IL16
NR3C1	Nuclear Receptor Subfamily 3 Group C Member 1	Protein Coding	57	GC05M143241	8.43	https://www.genecards.org/cgi-bin/carddisp.pl?gene=NR3C1
TACR1	Tachykinin Receptor 1	Protein Coding	52	GC02M075010	8.41	https://www.genecards.org/cgi-bin/carddisp.pl?gene=TACR1
KRT8	Keratin 8	Protein Coding	53	GC12M052897	8.35	https://www.genecards.org/cgi-bin/carddisp.pl?gene=KRT8
CIITA	Class II Major Histocompatibility Complex Transactivator	Protein Coding	52	GC16P010879	8.35	https://www.genecards.org/cgi-bin/carddisp.pl?gene=CIITA
STK11	Serine/Threonine Kinase 11	Protein Coding	55	GC19P001205	8.35	https://www.genecards.org/cgi-bin/carddisp.pl?gene=STK11
IGSF6	Immunoglobulin Superfamily Member 6	Protein Coding	41	GC16M021652	8.35	https://www.genecards.org/cgi-bin/carddisp.pl?gene=IGSF6
CEACAM6	Carcinoembryonic Antigen Related Cell Adhesion Molecule 6	Protein Coding	47	GC19P041750	8.34	https://www.genecards.org/cgi-bin/carddisp.pl?gene=CEACAM6
HLA-DPB1	Major Histocompatibility Complex, Class II, DP Beta 1	Protein Coding	49	GC06P033043	8.29	https://www.genecards.org/cgi-bin/carddisp.pl?gene=HLA-DPB1
HTR4	5-Hydroxytryptamine Receptor 4	Protein Coding	50	GC05M148451	8.27	https://www.genecards.org/cgi-bin/carddisp.pl?gene=HTR4
BRAF	B-Raf Proto-Oncogene, Serine/Threonine Kinase	Protein Coding	61	GC07M140719	8.27	https://www.genecards.org/cgi-bin/carddisp.pl?gene=BRAF
OPLAH	5-Oxoprolinase, ATP-Hydrolysing	Protein Coding	46	GC08M144051	8.26	https://www.genecards.org/cgi-bin/carddisp.pl?gene=OPLAH
MLKL	Mixed Lineage Kinase Domain Like Pseudokinase	Protein Coding	47	GC16M074705	8.23	https://www.genecards.org/cgi-bin/carddisp.pl?gene=MLKL
TFF3	Trefoil Factor 3	Protein Coding	47	GC21M042311	8.22	https://www.genecards.org/cgi-bin/carddisp.pl?gene=TFF3
DTNBP1	Dystrobrevin Binding Protein 1	Protein Coding	47	GC06M015470	8.17	https://www.genecards.org/cgi-bin/carddisp.pl?gene=DTNBP1
DEFA5	Defensin Alpha 5	Protein Coding	43	GC08M007057	8.17	https://www.genecards.org/cgi-bin/carddisp.pl?gene=DEFA5
IFNGR2	Interferon Gamma Receptor 2	Protein Coding	51	GC21P033402	8.13	https://www.genecards.org/cgi-bin/carddisp.pl?gene=IFNGR2
CDX2	Caudal Type Homeobox 2	Protein Coding	49	GC13M027962	8.1	https://www.genecards.org/cgi-bin/carddisp.pl?gene=CDX2
HSPA2	Heat Shock Protein Family A (Hsp70) Member 2	Protein Coding	50	GC14P064535	8.07	https://www.genecards.org/cgi-bin/carddisp.pl?gene=HSPA2
MUTYH	MutY DNA Glycosylase	Protein Coding	50	GC01M045329	8.07	https://www.genecards.org/cgi-bin/carddisp.pl?gene=MUTYH
TET2	Tet Methylcytosine Dioxygenase 2	Protein Coding	49	GC04P105145	8.07	https://www.genecards.org/cgi-bin/carddisp.pl?gene=TET2
NOX1	NADPH Oxidase 1	Protein Coding	47	GC0XM100843	8.06	https://www.genecards.org/cgi-bin/carddisp.pl?gene=NOX1
FGF2	Fibroblast Growth Factor 2	Protein Coding	54	GC04P122826	8.05	https://www.genecards.org/cgi-bin/carddisp.pl?gene=FGF2
ACTG2	Actin, Gamma 2, Smooth Muscle, Enteric	Protein Coding	52	GC02P073892	8.04	https://www.genecards.org/cgi-bin/carddisp.pl?gene=ACTG2
TGFBR2	Transforming Growth Factor Beta Receptor 2	Protein Coding	58	GC03P030623	8.04	https://www.genecards.org/cgi-bin/carddisp.pl?gene=TGFBR2
IL3	Interleukin 3	Protein Coding	49	GC05P132060	8.01	https://www.genecards.org/cgi-bin/carddisp.pl?gene=IL3
CSF2	Colony Stimulating Factor 2	Protein Coding	50	GC05P132073	7.98	https://www.genecards.org/cgi-bin/carddisp.pl?gene=CSF2
MSH6	MutS Homolog 6	Protein Coding	55	GC02P047695	7.95	https://www.genecards.org/cgi-bin/carddisp.pl?gene=MSH6
HOGA1	4-Hydroxy-2-Oxoglutarate Aldolase 1	Protein Coding	44	GC10P097585	7.92	https://www.genecards.org/cgi-bin/carddisp.pl?gene=HOGA1
ALDOB	Aldolase, Fructose-Bisphosphate B	Protein Coding	52	GC09M101420	7.91	https://www.genecards.org/cgi-bin/carddisp.pl?gene=ALDOB
PTEN	Phosphatase And Tensin Homolog	Protein Coding	60	GC10P087863	7.91	https://www.genecards.org/cgi-bin/carddisp.pl?gene=PTEN
PSC	Cholangitis, Primary Sclerosing	Genetic Locus	4	GC03U901834	7.89	https://www.genecards.org/cgi-bin/carddisp.pl?gene=PSC
CDKN2B	Cyclin Dependent Kinase Inhibitor 2B	Protein Coding	53	GC09M021992	7.88	https://www.genecards.org/cgi-bin/carddisp.pl?gene=CDKN2B
MIR155	MicroRNA 155	RNA Gene	19	GC21P025573	7.87	https://www.genecards.org/cgi-bin/carddisp.pl?gene=MIR155
SLC5A1	Solute Carrier Family 5 Member 1	Protein Coding	55	GC22P032043	7.86	https://www.genecards.org/cgi-bin/carddisp.pl?gene=SLC5A1
CBR3-AS1	CBR3 Antisense RNA 1	RNA Gene	17	GC21M036131	7.83	https://www.genecards.org/cgi-bin/carddisp.pl?gene=CBR3-AS1
CCR9	C-C Motif Chemokine Receptor 9	Protein Coding	47	GC03P045903	7.82	https://www.genecards.org/cgi-bin/carddisp.pl?gene=CCR9
SCARNA5	Small Cajal Body-Specific RNA 5	RNA Gene	19	GC02P233275	7.82	https://www.genecards.org/cgi-bin/carddisp.pl?gene=SCARNA5
EDNRB	Endothelin Receptor Type B	Protein Coding	56	GC13M077895	7.81	https://www.genecards.org/cgi-bin/carddisp.pl?gene=EDNRB
DEFB1	Defensin Beta 1	Protein Coding	44	GC08M006870	7.79	https://www.genecards.org/cgi-bin/carddisp.pl?gene=DEFB1
DMBT1	Deleted In Malignant Brain Tumors 1	Protein Coding	47	GC10P122560	7.77	https://www.genecards.org/cgi-bin/carddisp.pl?gene=DMBT1
COG6	Component Of Oligomeric Golgi Complex 6	Protein Coding	45	GC13P039655	7.76	https://www.genecards.org/cgi-bin/carddisp.pl?gene=COG6
IRF1	Interferon Regulatory Factor 1	Protein Coding	54	GC05M132481	7.75	https://www.genecards.org/cgi-bin/carddisp.pl?gene=IRF1
CASP9	Caspase 9	Protein Coding	54	GC01M015565	7.74	https://www.genecards.org/cgi-bin/carddisp.pl?gene=CASP9
SERPING1	Serpin Family G Member 1	Protein Coding	53	GC11P057615	7.74	https://www.genecards.org/cgi-bin/carddisp.pl?gene=SERPING1
EPO	Erythropoietin	Protein Coding	48	GC07P100720	7.71	https://www.genecards.org/cgi-bin/carddisp.pl?gene=EPO
CHI3L1	Chitinase 3 Like 1	Protein Coding	49	GC01M203148	7.7	https://www.genecards.org/cgi-bin/carddisp.pl?gene=CHI3L1
LCN2	Lipocalin 2	Protein Coding	50	GC09P128149	7.7	https://www.genecards.org/cgi-bin/carddisp.pl?gene=LCN2
CASP8	Caspase 8	Protein Coding	59	GC02P201233	7.69	https://www.genecards.org/cgi-bin/carddisp.pl?gene=CASP8
ODC1	Ornithine Decarboxylase 1	Protein Coding	53	GC02M010432	7.66	https://www.genecards.org/cgi-bin/carddisp.pl?gene=ODC1
PTPN11	Protein Tyrosine Phosphatase, Non-Receptor Type 11	Protein Coding	58	GC12P112418	7.64	https://www.genecards.org/cgi-bin/carddisp.pl?gene=PTPN11
SDHD	Succinate Dehydrogenase Complex Subunit D	Protein Coding	50	GC11P112087	7.63	https://www.genecards.org/cgi-bin/carddisp.pl?gene=SDHD
MLH3	MutL Homolog 3	Protein Coding	47	GC14M075013	7.61	https://www.genecards.org/cgi-bin/carddisp.pl?gene=MLH3
HLA-G	Major Histocompatibility Complex, Class I, G	Protein Coding	49	GC06P031586	7.6	https://www.genecards.org/cgi-bin/carddisp.pl?gene=HLA-G
POLG	DNA Polymerase Gamma, Catalytic Subunit	Protein Coding	52	GC15M089316	7.59	https://www.genecards.org/cgi-bin/carddisp.pl?gene=POLG
ADA	Adenosine Deaminase	Protein Coding	57	GC20M044620	7.56	https://www.genecards.org/cgi-bin/carddisp.pl?gene=ADA
MLYCD	Malonyl-CoA Decarboxylase	Protein Coding	50	GC16P083899	7.56	https://www.genecards.org/cgi-bin/carddisp.pl?gene=MLYCD
PTPRC	Protein Tyrosine Phosphatase, Receptor Type C	Protein Coding	57	GC01P198607	7.55	https://www.genecards.org/cgi-bin/carddisp.pl?gene=PTPRC
TNFRSF25	TNF Receptor Superfamily Member 25	Protein Coding	50	GC01M006521	7.54	https://www.genecards.org/cgi-bin/carddisp.pl?gene=TNFRSF25
IFNA1	Interferon Alpha 1	Protein Coding	45	GC09P021459	7.51	https://www.genecards.org/cgi-bin/carddisp.pl?gene=IFNA1
ESR1	Estrogen Receptor 1	Protein Coding	61	GC06P151656	7.5	https://www.genecards.org/cgi-bin/carddisp.pl?gene=ESR1
KDR	Kinase Insert Domain Receptor	Protein Coding	61	GC04M055078	7.48	https://www.genecards.org/cgi-bin/carddisp.pl?gene=KDR
IL18BP	Interleukin 18 Binding Protein	Protein Coding	44	GC11P071998	7.48	https://www.genecards.org/cgi-bin/carddisp.pl?gene=IL18BP
CASP3	Caspase 3	Protein Coding	57	GC04M184627	7.47	https://www.genecards.org/cgi-bin/carddisp.pl?gene=CASP3
INS	Insulin	Protein Coding	54	GC11M002159	7.44	https://www.genecards.org/cgi-bin/carddisp.pl?gene=INS
CX3CL1	C-X3-C Motif Chemokine Ligand 1	Protein Coding	49	GC16P057372	7.44	https://www.genecards.org/cgi-bin/carddisp.pl?gene=CX3CL1
SP140	SP140 Nuclear Body Protein	Protein Coding	43	GC02P230203	7.43	https://www.genecards.org/cgi-bin/carddisp.pl?gene=SP140
IGF1	Insulin Like Growth Factor 1	Protein Coding	55	GC12M102395	7.41	https://www.genecards.org/cgi-bin/carddisp.pl?gene=IGF1
NEUROG3	Neurogenin 3	Protein Coding	47	GC10M069571	7.41	https://www.genecards.org/cgi-bin/carddisp.pl?gene=NEUROG3
TERT	Telomerase Reverse Transcriptase	Protein Coding	58	GC05M001253	7.41	https://www.genecards.org/cgi-bin/carddisp.pl?gene=TERT
GPX1	Glutathione Peroxidase 1	Protein Coding	54	GC03M049372	7.4	https://www.genecards.org/cgi-bin/carddisp.pl?gene=GPX1
SAA1	Serum Amyloid A1	Protein Coding	48	GC11P018267	7.39	https://www.genecards.org/cgi-bin/carddisp.pl?gene=SAA1
CD6	CD6 Molecule	Protein Coding	46	GC11P060990	7.39	https://www.genecards.org/cgi-bin/carddisp.pl?gene=CD6
HAMP	Hepcidin Antimicrobial Peptide	Protein Coding	49	GC19P036871	7.39	https://www.genecards.org/cgi-bin/carddisp.pl?gene=HAMP
HNF4A	Hepatocyte Nuclear Factor 4 Alpha	Protein Coding	57	GC20P044355	7.35	https://www.genecards.org/cgi-bin/carddisp.pl?gene=HNF4A
CALCA	Calcitonin Related Polypeptide Alpha	Protein Coding	49	GC11M014945	7.35	https://www.genecards.org/cgi-bin/carddisp.pl?gene=CALCA
NLRC4	NLR Family CARD Domain Containing 4	Protein Coding	50	GC02M032224	7.34	https://www.genecards.org/cgi-bin/carddisp.pl?gene=NLRC4
EBI3	Epstein-Barr Virus Induced 3	Protein Coding	45	GC19P004231	7.31	https://www.genecards.org/cgi-bin/carddisp.pl?gene=EBI3
CCR6	C-C Motif Chemokine Receptor 6	Protein Coding	51	GC06P167111	7.31	https://www.genecards.org/cgi-bin/carddisp.pl?gene=CCR6
TFRC	Transferrin Receptor	Protein Coding	55	GC03M196027	7.29	https://www.genecards.org/cgi-bin/carddisp.pl?gene=TFRC
BAX	BCL2 Associated X, Apoptosis Regulator	Protein Coding	55	GC19P048954	7.29	https://www.genecards.org/cgi-bin/carddisp.pl?gene=BAX
SLC6A4	Solute Carrier Family 6 Member 4	Protein Coding	55	GC17M030194	7.26	https://www.genecards.org/cgi-bin/carddisp.pl?gene=SLC6A4
MUC5AC	Mucin 5AC, Oligomeric Mucus/Gel-Forming	Protein Coding	44	GC11P001151	7.24	https://www.genecards.org/cgi-bin/carddisp.pl?gene=MUC5AC
SERPINE1	Serpin Family E Member 1	Protein Coding	57	GC07P101127	7.22	https://www.genecards.org/cgi-bin/carddisp.pl?gene=SERPINE1
WT1	Wilms Tumor 1	Protein Coding	55	GC11M032365	7.22	https://www.genecards.org/cgi-bin/carddisp.pl?gene=WT1
APOH	Apolipoprotein H	Protein Coding	50	GC17M066212	7.21	https://www.genecards.org/cgi-bin/carddisp.pl?gene=APOH
PLCG2	Phospholipase C Gamma 2	Protein Coding	57	GC16P081773	7.21	https://www.genecards.org/cgi-bin/carddisp.pl?gene=PLCG2
SLC15A1	Solute Carrier Family 15 Member 1	Protein Coding	51	GC13M098683	7.21	https://www.genecards.org/cgi-bin/carddisp.pl?gene=SLC15A1
CD163	CD163 Molecule	Protein Coding	49	GC12M007518	7.2	https://www.genecards.org/cgi-bin/carddisp.pl?gene=CD163
PSTPIP1	Proline-Serine-Threonine Phosphatase Interacting Protein 1	Protein Coding	51	GC15P076993	7.19	https://www.genecards.org/cgi-bin/carddisp.pl?gene=PSTPIP1
WWOX	WW Domain Containing Oxidoreductase	Protein Coding	53	GC16P078099	7.19	https://www.genecards.org/cgi-bin/carddisp.pl?gene=WWOX
GNAS	GNAS Complex Locus	Protein Coding	57	GC20P058839	7.19	https://www.genecards.org/cgi-bin/carddisp.pl?gene=GNAS
SERPINA1	Serpin Family A Member 1	Protein Coding	56	GC14M094376	7.16	https://www.genecards.org/cgi-bin/carddisp.pl?gene=SERPINA1
UGT1A1	UDP Glucuronosyltransferase Family 1 Member A1	Protein Coding	55	GC02P233760	7.15	https://www.genecards.org/cgi-bin/carddisp.pl?gene=UGT1A1
AFP	Alpha Fetoprotein	Protein Coding	52	GC04P073431	7.12	https://www.genecards.org/cgi-bin/carddisp.pl?gene=AFP
TIMP1	TIMP Metallopeptidase Inhibitor 1	Protein Coding	52	GC0XP047583	7.11	https://www.genecards.org/cgi-bin/carddisp.pl?gene=TIMP1
MAPK1	Mitogen-Activated Protein Kinase 1	Protein Coding	58	GC22M021754	7.1	https://www.genecards.org/cgi-bin/carddisp.pl?gene=MAPK1
SYP	Synaptophysin	Protein Coding	50	GC0XM049187	7.09	https://www.genecards.org/cgi-bin/carddisp.pl?gene=SYP
RUNX3	Runt Related Transcription Factor 3	Protein Coding	49	GC01M024899	7.08	https://www.genecards.org/cgi-bin/carddisp.pl?gene=RUNX3
TBX21	T-Box 21	Protein Coding	52	GC17P047733	7.07	https://www.genecards.org/cgi-bin/carddisp.pl?gene=TBX21
TNFRSF11B	TNF Receptor Superfamily Member 11b	Protein Coding	54	GC08M118923	7.05	https://www.genecards.org/cgi-bin/carddisp.pl?gene=TNFRSF11B
XBP1	X-Box Binding Protein 1	Protein Coding	52	GC22M028794	7.03	https://www.genecards.org/cgi-bin/carddisp.pl?gene=XBP1
METTL9	Methyltransferase Like 9	Protein Coding	40	GC16P021610	7	https://www.genecards.org/cgi-bin/carddisp.pl?gene=METTL9
SDHB	Succinate Dehydrogenase Complex Iron Sulfur Subunit B	Protein Coding	54	GC01M017020	6.97	https://www.genecards.org/cgi-bin/carddisp.pl?gene=SDHB
IFNG-AS1	IFNG Antisense RNA 1	RNA Gene	17	GC12P067989	6.97	https://www.genecards.org/cgi-bin/carddisp.pl?gene=IFNG-AS1
ANXA5	Annexin A5	Protein Coding	52	GC04M121667	6.95	https://www.genecards.org/cgi-bin/carddisp.pl?gene=ANXA5
IGF2	Insulin Like Growth Factor 2	Protein Coding	54	GC11M002130	6.94	https://www.genecards.org/cgi-bin/carddisp.pl?gene=IGF2
GCG	Glucagon	Protein Coding	46	GC02M162142	6.91	https://www.genecards.org/cgi-bin/carddisp.pl?gene=GCG
PTGER4	Prostaglandin E Receptor 4	Protein Coding	52	GC05P040679	6.87	https://www.genecards.org/cgi-bin/carddisp.pl?gene=PTGER4
PLA2G2A	Phospholipase A2 Group IIA	Protein Coding	52	GC01M019975	6.86	https://www.genecards.org/cgi-bin/carddisp.pl?gene=PLA2G2A
BCL10	BCL10, Immune Signaling Adaptor	Protein Coding	52	GC01M085265	6.86	https://www.genecards.org/cgi-bin/carddisp.pl?gene=BCL10
OCLN	Occludin	Protein Coding	51	GC05P069492	6.85	https://www.genecards.org/cgi-bin/carddisp.pl?gene=OCLN
HPS4	HPS4, Biogenesis Of Lysosomal Organelles Complex 3 Subunit 2	Protein Coding	45	GC22M026443	6.84	https://www.genecards.org/cgi-bin/carddisp.pl?gene=HPS4
NTS	Neurotensin	Protein Coding	45	GC12P085876	6.83	https://www.genecards.org/cgi-bin/carddisp.pl?gene=NTS
GSTT1	Glutathione S-Transferase Theta 1	Protein Coding	40	GC22Mi00270	6.81	https://www.genecards.org/cgi-bin/carddisp.pl?gene=GSTT1
EDN3	Endothelin 3	Protein Coding	52	GC20P059300	6.76	https://www.genecards.org/cgi-bin/carddisp.pl?gene=EDN3
PMS2	PMS1 Homolog 2, Mismatch Repair System Component	Protein Coding	54	GC07M005973	6.75	https://www.genecards.org/cgi-bin/carddisp.pl?gene=PMS2
MIR203A	MicroRNA 203a	RNA Gene	21	GC14P104119	6.75	https://www.genecards.org/cgi-bin/carddisp.pl?gene=MIR203A
ADAMTS13	ADAM Metallopeptidase With Thrombospondin Type 1 Motif 13	Protein Coding	53	GC09P133414	6.73	https://www.genecards.org/cgi-bin/carddisp.pl?gene=ADAMTS13
POMC	Proopiomelanocortin	Protein Coding	55	GC02M025160	6.7	https://www.genecards.org/cgi-bin/carddisp.pl?gene=POMC
FOXD2-AS1	FOXD2 Adjacent Opposite Strand RNA 1	RNA Gene	18	GC01M047432	6.69	https://www.genecards.org/cgi-bin/carddisp.pl?gene=FOXD2-AS1
ENO1	Enolase 1	Protein Coding	53	GC01M008861	6.69	https://www.genecards.org/cgi-bin/carddisp.pl?gene=ENO1
CD36	CD36 Molecule	Protein Coding	54	GC07P080369	6.68	https://www.genecards.org/cgi-bin/carddisp.pl?gene=CD36
DCC	DCC Netrin 1 Receptor	Protein Coding	52	GC18P052340	6.61	https://www.genecards.org/cgi-bin/carddisp.pl?gene=DCC
GSTM1	Glutathione S-Transferase Mu 1	Protein Coding	48	GC01P109687	6.61	https://www.genecards.org/cgi-bin/carddisp.pl?gene=GSTM1
CDC73	Cell Division Cycle 73	Protein Coding	51	GC01P193090	6.6	https://www.genecards.org/cgi-bin/carddisp.pl?gene=CDC73
TNFAIP3	TNF Alpha Induced Protein 3	Protein Coding	54	GC06P137866	6.6	https://www.genecards.org/cgi-bin/carddisp.pl?gene=TNFAIP3
ATP7B	ATPase Copper Transporting Beta	Protein Coding	55	GC13M051905	6.59	https://www.genecards.org/cgi-bin/carddisp.pl?gene=ATP7B
REL	REL Proto-Oncogene, NF-KB Subunit	Protein Coding	53	GC02P060881	6.58	https://www.genecards.org/cgi-bin/carddisp.pl?gene=REL
MIR143	MicroRNA 143	RNA Gene	23	GC05P149410	6.56	https://www.genecards.org/cgi-bin/carddisp.pl?gene=MIR143
APOA1	Apolipoprotein A1	Protein Coding	56	GC11M116835	6.55	https://www.genecards.org/cgi-bin/carddisp.pl?gene=APOA1
FGFR1OP	FGFR1 Oncogene Partner	Protein Coding	43	GC06P166999	6.54	https://www.genecards.org/cgi-bin/carddisp.pl?gene=FGFR1OP
MIR127	MicroRNA 127	RNA Gene	20	GC14P103287	6.54	https://www.genecards.org/cgi-bin/carddisp.pl?gene=MIR127
PHOX2B	Paired Like Homeobox 2B	Protein Coding	50	GC04M041746	6.53	https://www.genecards.org/cgi-bin/carddisp.pl?gene=PHOX2B
F13A1	Coagulation Factor XIII A Chain	Protein Coding	52	GC06M006144	6.5	https://www.genecards.org/cgi-bin/carddisp.pl?gene=F13A1
CTRC	Chymotrypsin C	Protein Coding	51	GC01P015438	6.5	https://www.genecards.org/cgi-bin/carddisp.pl?gene=CTRC
FECH	Ferrochelatase	Protein Coding	53	GC18M057544	6.47	https://www.genecards.org/cgi-bin/carddisp.pl?gene=FECH
LEP	Leptin	Protein Coding	54	GC07P128241	6.46	https://www.genecards.org/cgi-bin/carddisp.pl?gene=LEP
UBE4A	Ubiquitination Factor E4A	Protein Coding	45	GC11P118359	6.45	https://www.genecards.org/cgi-bin/carddisp.pl?gene=UBE4A
TTC37	Tetratricopeptide Repeat Domain 37	Protein Coding	45	GC05M095463	6.45	https://www.genecards.org/cgi-bin/carddisp.pl?gene=TTC37
MIR34A	MicroRNA 34a	RNA Gene	24	GC01M009151	6.45	https://www.genecards.org/cgi-bin/carddisp.pl?gene=MIR34A
CCL3	C-C Motif Chemokine Ligand 3	Protein Coding	45	GC17M036088	6.43	https://www.genecards.org/cgi-bin/carddisp.pl?gene=CCL3
WIPF1	WAS/WASL Interacting Protein Family Member 1	Protein Coding	50	GC02M174559	6.41	https://www.genecards.org/cgi-bin/carddisp.pl?gene=WIPF1
IL2RB	Interleukin 2 Receptor Subunit Beta	Protein Coding	54	GC22M037125	6.38	https://www.genecards.org/cgi-bin/carddisp.pl?gene=IL2RB
MIR221	MicroRNA 221	RNA Gene	21	GC0XM045746	6.38	https://www.genecards.org/cgi-bin/carddisp.pl?gene=MIR221
CRHR2	Corticotropin Releasing Hormone Receptor 2	Protein Coding	48	GC07M030651	6.37	https://www.genecards.org/cgi-bin/carddisp.pl?gene=CRHR2
NCF4	Neutrophil Cytosolic Factor 4	Protein Coding	55	GC22P036860	6.36	https://www.genecards.org/cgi-bin/carddisp.pl?gene=NCF4
MIR31	MicroRNA 31	RNA Gene	20	GC09M021507	6.36	https://www.genecards.org/cgi-bin/carddisp.pl?gene=MIR31
HGF	Hepatocyte Growth Factor	Protein Coding	58	GC07M081699	6.27	https://www.genecards.org/cgi-bin/carddisp.pl?gene=HGF
GPC3	Glypican 3	Protein Coding	52	GC0XM133535	6.25	https://www.genecards.org/cgi-bin/carddisp.pl?gene=GPC3
KRT20	Keratin 20	Protein Coding	47	GC17M040875	6.24	https://www.genecards.org/cgi-bin/carddisp.pl?gene=KRT20
NME1	NME/NM23 Nucleoside Diphosphate Kinase 1	Protein Coding	55	GC17P051154	6.24	https://www.genecards.org/cgi-bin/carddisp.pl?gene=NME1
SLC10A2	Solute Carrier Family 10 Member 2	Protein Coding	46	GC13M103043	6.23	https://www.genecards.org/cgi-bin/carddisp.pl?gene=SLC10A2
MME	Membrane Metalloendopeptidase	Protein Coding	57	GC03P155024	6.23	https://www.genecards.org/cgi-bin/carddisp.pl?gene=MME
IL12RB1	Interleukin 12 Receptor Subunit Beta 1	Protein Coding	51	GC19M018030	6.22	https://www.genecards.org/cgi-bin/carddisp.pl?gene=IL12RB1
CARMIL2	Capping Protein Regulator And Myosin 1 Linker 2	Protein Coding	33	GC16P067644	6.2	https://www.genecards.org/cgi-bin/carddisp.pl?gene=CARMIL2
MIR126	MicroRNA 126	RNA Gene	23	GC09P136670	6.18	https://www.genecards.org/cgi-bin/carddisp.pl?gene=MIR126
IKZF1	IKAROS Family Zinc Finger 1	Protein Coding	53	GC07P050343	6.17	https://www.genecards.org/cgi-bin/carddisp.pl?gene=IKZF1
ENSG00000278769		RNA Gene	5	GC15P042724	6.17	https://www.genecards.org/cgi-bin/carddisp.pl?gene=ENSG00000278769
BTK	Bruton Tyrosine Kinase	Protein Coding	61	GC0XM101349	6.16	https://www.genecards.org/cgi-bin/carddisp.pl?gene=BTK
RIPK2	Receptor Interacting Serine/Threonine Kinase 2	Protein Coding	53	GC08P089758	6.14	https://www.genecards.org/cgi-bin/carddisp.pl?gene=RIPK2
SLC17A5	Solute Carrier Family 17 Member 5	Protein Coding	50	GC06M073593	6.12	https://www.genecards.org/cgi-bin/carddisp.pl?gene=SLC17A5
ANTXR2	ANTXR Cell Adhesion Molecule 2	Protein Coding	53	GC04M079901	6.11	https://www.genecards.org/cgi-bin/carddisp.pl?gene=ANTXR2
CRHR1	Corticotropin Releasing Hormone Receptor 1	Protein Coding	52	GC17P045784	6.1	https://www.genecards.org/cgi-bin/carddisp.pl?gene=CRHR1
CD19	CD19 Molecule	Protein Coding	55	GC16P028943	6.1	https://www.genecards.org/cgi-bin/carddisp.pl?gene=CD19
IL9	Interleukin 9	Protein Coding	50	GC05M135891	6.09	https://www.genecards.org/cgi-bin/carddisp.pl?gene=IL9
ABCC2	ATP Binding Cassette Subfamily C Member 2	Protein Coding	57	GC10P099782	6.07	https://www.genecards.org/cgi-bin/carddisp.pl?gene=ABCC2
DDIT3	DNA Damage Inducible Transcript 3	Protein Coding	52	GC12M057516	6.06	https://www.genecards.org/cgi-bin/carddisp.pl?gene=DDIT3
NAT2	N-Acetyltransferase 2	Protein Coding	49	GC08P018391	6.06	https://www.genecards.org/cgi-bin/carddisp.pl?gene=NAT2
SDHC	Succinate Dehydrogenase Complex Subunit C	Protein Coding	51	GC01P161285	6.04	https://www.genecards.org/cgi-bin/carddisp.pl?gene=SDHC
RHOA	Ras Homolog Family Member A	Protein Coding	52	GC03M049397	6.03	https://www.genecards.org/cgi-bin/carddisp.pl?gene=RHOA
GPBAR1	G Protein-Coupled Bile Acid Receptor 1	Protein Coding	46	GC02P218259	6.03	https://www.genecards.org/cgi-bin/carddisp.pl?gene=GPBAR1
MIR145	MicroRNA 145	RNA Gene	23	GC05P149430	6.03	https://www.genecards.org/cgi-bin/carddisp.pl?gene=MIR145
MASP2	Mannan Binding Lectin Serine Peptidase 2	Protein Coding	50	GC01M011086	6.02	https://www.genecards.org/cgi-bin/carddisp.pl?gene=MASP2
AP3B1	Adaptor Related Protein Complex 3 Subunit Beta 1	Protein Coding	52	GC05M078000	6	https://www.genecards.org/cgi-bin/carddisp.pl?gene=AP3B1
MIR195	MicroRNA 195	RNA Gene	20	GC17M007018	5.97	https://www.genecards.org/cgi-bin/carddisp.pl?gene=MIR195
CHGB	Chromogranin B	Protein Coding	47	GC20P005891	5.96	https://www.genecards.org/cgi-bin/carddisp.pl?gene=CHGB
CXCR3	C-X-C Motif Chemokine Receptor 3	Protein Coding	50	GC0XM071615	5.95	https://www.genecards.org/cgi-bin/carddisp.pl?gene=CXCR3
NGF	Nerve Growth Factor	Protein Coding	57	GC01M115285	5.94	https://www.genecards.org/cgi-bin/carddisp.pl?gene=NGF
ERAP1	Endoplasmic Reticulum Aminopeptidase 1	Protein Coding	50	GC05M096760	5.94	https://www.genecards.org/cgi-bin/carddisp.pl?gene=ERAP1
PLAU	Plasminogen Activator, Urokinase	Protein Coding	58	GC10P073909	5.93	https://www.genecards.org/cgi-bin/carddisp.pl?gene=PLAU
MIR141	MicroRNA 141	RNA Gene	22	GC12P007546	5.92	https://www.genecards.org/cgi-bin/carddisp.pl?gene=MIR141
HIF1A	Hypoxia Inducible Factor 1 Subunit Alpha	Protein Coding	54	GC14P061695	5.9	https://www.genecards.org/cgi-bin/carddisp.pl?gene=HIF1A
C3	Complement C3	Protein Coding	55	GC19M006677	5.89	https://www.genecards.org/cgi-bin/carddisp.pl?gene=C3
NR1H4	Nuclear Receptor Subfamily 1 Group H Member 4	Protein Coding	55	GC12P100473	5.89	https://www.genecards.org/cgi-bin/carddisp.pl?gene=NR1H4
ENO2	Enolase 2	Protein Coding	54	GC12P006913	5.88	https://www.genecards.org/cgi-bin/carddisp.pl?gene=ENO2
MICB	MHC Class I Polypeptide-Related Sequence B	Protein Coding	48	GC06P032112	5.87	https://www.genecards.org/cgi-bin/carddisp.pl?gene=MICB
TLR3	Toll Like Receptor 3	Protein Coding	58	GC04P186059	5.87	https://www.genecards.org/cgi-bin/carddisp.pl?gene=TLR3
AXIN2	Axin 2	Protein Coding	54	GC17M065528	5.86	https://www.genecards.org/cgi-bin/carddisp.pl?gene=AXIN2
BMPR1A	Bone Morphogenetic Protein Receptor Type 1A	Protein Coding	57	GC10P086756	5.86	https://www.genecards.org/cgi-bin/carddisp.pl?gene=BMPR1A
PALB2	Partner And Localizer Of BRCA2	Protein Coding	49	GC16M023614	5.86	https://www.genecards.org/cgi-bin/carddisp.pl?gene=PALB2
IFNA2	Interferon Alpha 2	Protein Coding	48	GC09M021374	5.86	https://www.genecards.org/cgi-bin/carddisp.pl?gene=IFNA2
IL10RB-DT	IL10RB Divergent Transcript	RNA Gene	10	GC21M033264	5.85	https://www.genecards.org/cgi-bin/carddisp.pl?gene=IL10RB-DT
MUC4	Mucin 4, Cell Surface Associated	Protein Coding	45	GC03M195746	5.83	https://www.genecards.org/cgi-bin/carddisp.pl?gene=MUC4
GPIHBP1	Glycosylphosphatidylinositol Anchored High Density Lipoprotein Binding Protein 1	Protein Coding	40	GC08P143213	5.82	https://www.genecards.org/cgi-bin/carddisp.pl?gene=GPIHBP1
SOCS1	Suppressor Of Cytokine Signaling 1	Protein Coding	50	GC16M011255	5.82	https://www.genecards.org/cgi-bin/carddisp.pl?gene=SOCS1
MIR146A	MicroRNA 146a	RNA Gene	23	GC05P160485	5.82	https://www.genecards.org/cgi-bin/carddisp.pl?gene=MIR146A
DAXX	Death Domain Associated Protein	Protein Coding	50	GC06M033318	5.79	https://www.genecards.org/cgi-bin/carddisp.pl?gene=DAXX
CD14	CD14 Molecule	Protein Coding	51	GC05M140594	5.78	https://www.genecards.org/cgi-bin/carddisp.pl?gene=CD14
IL27	Interleukin 27	Protein Coding	45	GC16M028511	5.77	https://www.genecards.org/cgi-bin/carddisp.pl?gene=IL27
EWSR1	EWS RNA Binding Protein 1	Protein Coding	49	GC22P029269	5.77	https://www.genecards.org/cgi-bin/carddisp.pl?gene=EWSR1
MIR96	MicroRNA 96	RNA Gene	20	GC07M129774	5.75	https://www.genecards.org/cgi-bin/carddisp.pl?gene=MIR96
DGAT1	Diacylglycerol O-Acyltransferase 1	Protein Coding	54	GC08M144319	5.74	https://www.genecards.org/cgi-bin/carddisp.pl?gene=DGAT1
VWF	Von Willebrand Factor	Protein Coding	55	GC12M005917	5.74	https://www.genecards.org/cgi-bin/carddisp.pl?gene=VWF
NRTN	Neurturin	Protein Coding	46	GC19P005774	5.73	https://www.genecards.org/cgi-bin/carddisp.pl?gene=NRTN
NRAS	NRAS Proto-Oncogene, GTPase	Protein Coding	57	GC01M114704	5.73	https://www.genecards.org/cgi-bin/carddisp.pl?gene=NRAS
TPH1	Tryptophan Hydroxylase 1	Protein Coding	50	GC11M018040	5.7	https://www.genecards.org/cgi-bin/carddisp.pl?gene=TPH1
GSTP1	Glutathione S-Transferase Pi 1	Protein Coding	58	GC11P067583	5.69	https://www.genecards.org/cgi-bin/carddisp.pl?gene=GSTP1
MDH2	Malate Dehydrogenase 2	Protein Coding	55	GC07P076048	5.67	https://www.genecards.org/cgi-bin/carddisp.pl?gene=MDH2
SNCA	Synuclein Alpha	Protein Coding	57	GC04M089724	5.66	https://www.genecards.org/cgi-bin/carddisp.pl?gene=SNCA
TSC2	TSC Complex Subunit 2	Protein Coding	57	GC16P002248	5.64	https://www.genecards.org/cgi-bin/carddisp.pl?gene=TSC2
MAPK8	Mitogen-Activated Protein Kinase 8	Protein Coding	56	GC10P048306	5.63	https://www.genecards.org/cgi-bin/carddisp.pl?gene=MAPK8
TMPRSS15	Transmembrane Serine Protease 15	Protein Coding	47	GC21M018269	5.63	https://www.genecards.org/cgi-bin/carddisp.pl?gene=TMPRSS15
NCAM1	Neural Cell Adhesion Molecule 1	Protein Coding	52	GC11P112961	5.63	https://www.genecards.org/cgi-bin/carddisp.pl?gene=NCAM1
SDHA	Succinate Dehydrogenase Complex Flavoprotein Subunit A	Protein Coding	53	GC05P000208	5.6	https://www.genecards.org/cgi-bin/carddisp.pl?gene=SDHA
MAP3K7	Mitogen-Activated Protein Kinase Kinase Kinase 7	Protein Coding	58	GC06M090513	5.6	https://www.genecards.org/cgi-bin/carddisp.pl?gene=MAP3K7
MT-TL1	Mitochondrially Encoded TRNA Leucine 1 (UUA/G)	RNA Gene	16	GCMTP003232	5.57	https://www.genecards.org/cgi-bin/carddisp.pl?gene=MT-TL1
IGFBP3	Insulin Like Growth Factor Binding Protein 3	Protein Coding	52	GC07M045912	5.56	https://www.genecards.org/cgi-bin/carddisp.pl?gene=IGFBP3
SMUG1	Single-Strand-Selective Monofunctional Uracil-DNA Glycosylase 1	Protein Coding	48	GC12M054121	5.56	https://www.genecards.org/cgi-bin/carddisp.pl?gene=SMUG1
NOS3	Nitric Oxide Synthase 3	Protein Coding	58	GC07P150990	5.55	https://www.genecards.org/cgi-bin/carddisp.pl?gene=NOS3
MIR34C	MicroRNA 34c	RNA Gene	22	GC11P111548	5.55	https://www.genecards.org/cgi-bin/carddisp.pl?gene=MIR34C
HTR7	5-Hydroxytryptamine Receptor 7	Protein Coding	53	GC10M090740	5.55	https://www.genecards.org/cgi-bin/carddisp.pl?gene=HTR7
APOB	Apolipoprotein B	Protein Coding	52	GC02M020956	5.53	https://www.genecards.org/cgi-bin/carddisp.pl?gene=APOB
STXBP2	Syntaxin Binding Protein 2	Protein Coding	51	GC19P007637	5.52	https://www.genecards.org/cgi-bin/carddisp.pl?gene=STXBP2
NDUFA13	NADH:Ubiquinone Oxidoreductase Subunit A13	Protein Coding	50	GC19P019515	5.52	https://www.genecards.org/cgi-bin/carddisp.pl?gene=NDUFA13
FASLG	Fas Ligand	Protein Coding	54	GC01P172628	5.51	https://www.genecards.org/cgi-bin/carddisp.pl?gene=FASLG
MIR106A	MicroRNA 106a	RNA Gene	19	GC0XM134219	5.5	https://www.genecards.org/cgi-bin/carddisp.pl?gene=MIR106A
PRSS2	Serine Protease 2	Protein Coding	47	GC07P144082	5.5	https://www.genecards.org/cgi-bin/carddisp.pl?gene=PRSS2
SLC12A3	Solute Carrier Family 12 Member 3	Protein Coding	54	GC16P056899	5.48	https://www.genecards.org/cgi-bin/carddisp.pl?gene=SLC12A3
SEPSECS	Sep (O-Phosphoserine) TRNA:Sec (Selenocysteine) TRNA Synthase	Protein Coding	50	GC04M025121	5.47	https://www.genecards.org/cgi-bin/carddisp.pl?gene=SEPSECS
FABP2	Fatty Acid Binding Protein 2	Protein Coding	49	GC04M119317	5.47	https://www.genecards.org/cgi-bin/carddisp.pl?gene=FABP2
NRON	Non-Coding Repressor Of NFAT	RNA Gene	19	GC09M126407	5.47	https://www.genecards.org/cgi-bin/carddisp.pl?gene=NRON
CCR3	C-C Motif Chemokine Receptor 3	Protein Coding	53	GC03P046227	5.46	https://www.genecards.org/cgi-bin/carddisp.pl?gene=CCR3
IL7R	Interleukin 7 Receptor	Protein Coding	53	GC05P035852	5.46	https://www.genecards.org/cgi-bin/carddisp.pl?gene=IL7R
FCGR2A	Fc Fragment Of IgG Receptor IIa	Protein Coding	52	GC01P161505	5.45	https://www.genecards.org/cgi-bin/carddisp.pl?gene=FCGR2A
GHSR	Growth Hormone Secretagogue Receptor	Protein Coding	53	GC03M172443	5.44	https://www.genecards.org/cgi-bin/carddisp.pl?gene=GHSR
MCM6	Minichromosome Maintenance Complex Component 6	Protein Coding	49	GC02M135839	5.43	https://www.genecards.org/cgi-bin/carddisp.pl?gene=MCM6
IDH1	Isocitrate Dehydrogenase (NADP(+)) 1, Cytosolic	Protein Coding	60	GC02M208236	5.43	https://www.genecards.org/cgi-bin/carddisp.pl?gene=IDH1
MIR320A	MicroRNA 320a	RNA Gene	21	GC08M022245	5.42	https://www.genecards.org/cgi-bin/carddisp.pl?gene=MIR320A
KIF1B	Kinesin Family Member 1B	Protein Coding	52	GC01P010270	5.42	https://www.genecards.org/cgi-bin/carddisp.pl?gene=KIF1B
CXCL2	C-X-C Motif Chemokine Ligand 2	Protein Coding	47	GC04M074097	5.4	https://www.genecards.org/cgi-bin/carddisp.pl?gene=CXCL2
MIR224	MicroRNA 224	RNA Gene	19	GC0XM151958	5.4	https://www.genecards.org/cgi-bin/carddisp.pl?gene=MIR224
IL1RAPL2	Interleukin 1 Receptor Accessory Protein Like 2	Protein Coding	43	GC0XP104566	5.39	https://www.genecards.org/cgi-bin/carddisp.pl?gene=IL1RAPL2
MIR122	MicroRNA 122	RNA Gene	21	GC18P058451	5.39	https://www.genecards.org/cgi-bin/carddisp.pl?gene=MIR122
XDH	Xanthine Dehydrogenase	Protein Coding	54	GC02M031294	5.38	https://www.genecards.org/cgi-bin/carddisp.pl?gene=XDH
KRT18	Keratin 18	Protein Coding	55	GC12P052948	5.37	https://www.genecards.org/cgi-bin/carddisp.pl?gene=KRT18
MMP7	Matrix Metallopeptidase 7	Protein Coding	55	GC11M102425	5.36	https://www.genecards.org/cgi-bin/carddisp.pl?gene=MMP7
DPP4	Dipeptidyl Peptidase 4	Protein Coding	57	GC02M161992	5.35	https://www.genecards.org/cgi-bin/carddisp.pl?gene=DPP4
KNG1	Kininogen 1	Protein Coding	50	GC03P186717	5.34	https://www.genecards.org/cgi-bin/carddisp.pl?gene=KNG1
CAT	Catalase	Protein Coding	57	GC11P034460	5.33	https://www.genecards.org/cgi-bin/carddisp.pl?gene=CAT
MIR93	MicroRNA 93	RNA Gene	21	GC07M100177	5.32	https://www.genecards.org/cgi-bin/carddisp.pl?gene=MIR93
IL19	Interleukin 19	Protein Coding	47	GC01P206798	5.31	https://www.genecards.org/cgi-bin/carddisp.pl?gene=IL19
SH2B3	SH2B Adaptor Protein 3	Protein Coding	53	GC12P111405	5.29	https://www.genecards.org/cgi-bin/carddisp.pl?gene=SH2B3
REN	Renin	Protein Coding	55	GC01M204123	5.27	https://www.genecards.org/cgi-bin/carddisp.pl?gene=REN
FOS	Fos Proto-Oncogene, AP-1 Transcription Factor Subunit	Protein Coding	57	GC14P075278	5.27	https://www.genecards.org/cgi-bin/carddisp.pl?gene=FOS
HTR3E	5-Hydroxytryptamine Receptor 3E	Protein Coding	43	GC03P184098	5.25	https://www.genecards.org/cgi-bin/carddisp.pl?gene=HTR3E
MYLK	Myosin Light Chain Kinase	Protein Coding	59	GC03M123610	5.23	https://www.genecards.org/cgi-bin/carddisp.pl?gene=MYLK
BIRC3	Baculoviral IAP Repeat Containing 3	Protein Coding	53	GC11P102317	5.23	https://www.genecards.org/cgi-bin/carddisp.pl?gene=BIRC3
HMGB1	High Mobility Group Box 1	Protein Coding	50	GC13M030456	5.22	https://www.genecards.org/cgi-bin/carddisp.pl?gene=HMGB1
MIR20A	MicroRNA 20a	RNA Gene	19	GC13P091403	5.22	https://www.genecards.org/cgi-bin/carddisp.pl?gene=MIR20A
MIR29A	MicroRNA 29a	RNA Gene	22	GC07M130876	5.21	https://www.genecards.org/cgi-bin/carddisp.pl?gene=MIR29A
CCKBR	Cholecystokinin B Receptor	Protein Coding	51	GC11P006280	5.21	https://www.genecards.org/cgi-bin/carddisp.pl?gene=CCKBR
MIR200C	MicroRNA 200c	RNA Gene	22	GC12P007545	5.21	https://www.genecards.org/cgi-bin/carddisp.pl?gene=MIR200C
RIPK1	Receptor Interacting Serine/Threonine Kinase 1	Protein Coding	54	GC06P003064	5.21	https://www.genecards.org/cgi-bin/carddisp.pl?gene=RIPK1
ALK	ALK Receptor Tyrosine Kinase	Protein Coding	58	GC02M029156	5.21	https://www.genecards.org/cgi-bin/carddisp.pl?gene=ALK
CD2	CD2 Molecule	Protein Coding	50	GC01P116754	5.19	https://www.genecards.org/cgi-bin/carddisp.pl?gene=CD2
CD226	CD226 Molecule	Protein Coding	49	GC18M069831	5.18	https://www.genecards.org/cgi-bin/carddisp.pl?gene=CD226
CD244	CD244 Molecule	Protein Coding	49	GC01M160799	5.18	https://www.genecards.org/cgi-bin/carddisp.pl?gene=CD244
TNFRSF8	TNF Receptor Superfamily Member 8	Protein Coding	50	GC01P012123	5.17	https://www.genecards.org/cgi-bin/carddisp.pl?gene=TNFRSF8
SCG2	Secretogranin II	Protein Coding	46	GC02M223596	5.16	https://www.genecards.org/cgi-bin/carddisp.pl?gene=SCG2
TEF	TEF, PAR BZIP Transcription Factor	Protein Coding	44	GC22P041367	5.16	https://www.genecards.org/cgi-bin/carddisp.pl?gene=TEF
MGMT	O-6-Methylguanine-DNA Methyltransferase	Protein Coding	55	GC10P129467	5.15	https://www.genecards.org/cgi-bin/carddisp.pl?gene=MGMT
WNT2B	Wnt Family Member 2B	Protein Coding	50	GC01P112466	5.13	https://www.genecards.org/cgi-bin/carddisp.pl?gene=WNT2B
MBL2	Mannose Binding Lectin 2	Protein Coding	53	GC10M052760	5.13	https://www.genecards.org/cgi-bin/carddisp.pl?gene=MBL2
NFE2L2	Nuclear Factor, Erythroid 2 Like 2	Protein Coding	53	GC02M177227	5.11	https://www.genecards.org/cgi-bin/carddisp.pl?gene=NFE2L2
CXCL9	C-X-C Motif Chemokine Ligand 9	Protein Coding	44	GC04M076001	5.11	https://www.genecards.org/cgi-bin/carddisp.pl?gene=CXCL9
NPY	Neuropeptide Y	Protein Coding	52	GC07P024290	5.11	https://www.genecards.org/cgi-bin/carddisp.pl?gene=NPY
TREM1	Triggering Receptor Expressed On Myeloid Cells 1	Protein Coding	48	GC06M041243	5.09	https://www.genecards.org/cgi-bin/carddisp.pl?gene=TREM1
SLAMF1	Signaling Lymphocytic Activation Molecule Family Member 1	Protein Coding	46	GC01M160577	5.08	https://www.genecards.org/cgi-bin/carddisp.pl?gene=SLAMF1
CDKN2C	Cyclin Dependent Kinase Inhibitor 2C	Protein Coding	52	GC01P050960	5.08	https://www.genecards.org/cgi-bin/carddisp.pl?gene=CDKN2C
FGFR1	Fibroblast Growth Factor Receptor 1	Protein Coding	62	GC08M038400	5.07	https://www.genecards.org/cgi-bin/carddisp.pl?gene=FGFR1
ALPP	Alkaline Phosphatase, Placental	Protein Coding	52	GC02P232378	5.07	https://www.genecards.org/cgi-bin/carddisp.pl?gene=ALPP
EDN1	Endothelin 1	Protein Coding	53	GC06P012290	5.06	https://www.genecards.org/cgi-bin/carddisp.pl?gene=EDN1
CARD9	Caspase Recruitment Domain Family Member 9	Protein Coding	51	GC09M136361	5.04	https://www.genecards.org/cgi-bin/carddisp.pl?gene=CARD9
HBB	Hemoglobin Subunit Beta	Protein Coding	52	GC11M005238	5.03	https://www.genecards.org/cgi-bin/carddisp.pl?gene=HBB
NKX2-3	NK2 Homeobox 3	Protein Coding	42	GC10P099532	5.02	https://www.genecards.org/cgi-bin/carddisp.pl?gene=NKX2-3
SLC40A1	Solute Carrier Family 40 Member 1	Protein Coding	52	GC02M189560	5.02	https://www.genecards.org/cgi-bin/carddisp.pl?gene=SLC40A1
TGFBR1	Transforming Growth Factor Beta Receptor 1	Protein Coding	59	GC09P099104	5.02	https://www.genecards.org/cgi-bin/carddisp.pl?gene=TGFBR1
HEXB	Hexosaminidase Subunit Beta	Protein Coding	53	GC05P074640	5.01	https://www.genecards.org/cgi-bin/carddisp.pl?gene=HEXB
ATP8B1	ATPase Phospholipid Transporting 8B1	Protein Coding	47	GC18M057646	5.01	https://www.genecards.org/cgi-bin/carddisp.pl?gene=ATP8B1
FUS	FUS RNA Binding Protein	Protein Coding	50	GC16P031279	5	https://www.genecards.org/cgi-bin/carddisp.pl?gene=FUS
DNMT3B	DNA Methyltransferase 3 Beta	Protein Coding	56	GC20P032762	5	https://www.genecards.org/cgi-bin/carddisp.pl?gene=DNMT3B
MYH11	Myosin Heavy Chain 11	Protein Coding	52	GC16M015704	4.97	https://www.genecards.org/cgi-bin/carddisp.pl?gene=MYH11
HMOX1	Heme Oxygenase 1	Protein Coding	59	GC22P035380	4.96	https://www.genecards.org/cgi-bin/carddisp.pl?gene=HMOX1
PDGFRL	Platelet Derived Growth Factor Receptor Like	Protein Coding	49	GC08P017576	4.96	https://www.genecards.org/cgi-bin/carddisp.pl?gene=PDGFRL
NR5A2	Nuclear Receptor Subfamily 5 Group A Member 2	Protein Coding	52	GC01P199996	4.95	https://www.genecards.org/cgi-bin/carddisp.pl?gene=NR5A2
TSC1	TSC Complex Subunit 1	Protein Coding	54	GC09M132796	4.95	https://www.genecards.org/cgi-bin/carddisp.pl?gene=TSC1
PALLD	Palladin, Cytoskeletal Associated Protein	Protein Coding	49	GC04P168497	4.93	https://www.genecards.org/cgi-bin/carddisp.pl?gene=PALLD
CALR	Calreticulin	Protein Coding	58	GC19P012938	4.92	https://www.genecards.org/cgi-bin/carddisp.pl?gene=CALR
ADIPOQ	Adiponectin, C1Q And Collagen Domain Containing	Protein Coding	52	GC03P186842	4.91	https://www.genecards.org/cgi-bin/carddisp.pl?gene=ADIPOQ
TGFA	Transforming Growth Factor Alpha	Protein Coding	53	GC02M070410	4.91	https://www.genecards.org/cgi-bin/carddisp.pl?gene=TGFA
MYD88	MYD88, Innate Immune Signal Transduction Adaptor	Protein Coding	56	GC03P038179	4.91	https://www.genecards.org/cgi-bin/carddisp.pl?gene=MYD88
NOS1	Nitric Oxide Synthase 1	Protein Coding	56	GC12M117169	4.9	https://www.genecards.org/cgi-bin/carddisp.pl?gene=NOS1
ZAP70	Zeta Chain Of T Cell Receptor Associated Protein Kinase 70	Protein Coding	58	GC02P097696	4.9	https://www.genecards.org/cgi-bin/carddisp.pl?gene=ZAP70
TSLP	Thymic Stromal Lymphopoietin	Protein Coding	44	GC05P111070	4.89	https://www.genecards.org/cgi-bin/carddisp.pl?gene=TSLP
C12orf60	Chromosome 12 Open Reading Frame 60	Protein Coding	35	GC12P014803	4.88	https://www.genecards.org/cgi-bin/carddisp.pl?gene=C12orf60
SPP1	Secreted Phosphoprotein 1	Protein Coding	52	GC04P087975	4.88	https://www.genecards.org/cgi-bin/carddisp.pl?gene=SPP1
UBAC2	UBA Domain Containing 2	Protein Coding	43	GC13P099200	4.86	https://www.genecards.org/cgi-bin/carddisp.pl?gene=UBAC2
MIR191	MicroRNA 191	RNA Gene	21	GC03M049129	4.85	https://www.genecards.org/cgi-bin/carddisp.pl?gene=MIR191
MIR24-2	MicroRNA 24-2	RNA Gene	20	GC19M013929	4.85	https://www.genecards.org/cgi-bin/carddisp.pl?gene=MIR24-2
MIR25	MicroRNA 25	RNA Gene	20	GC07M100093	4.85	https://www.genecards.org/cgi-bin/carddisp.pl?gene=MIR25
C1S	Complement C1s	Protein Coding	53	GC12P007553	4.85	https://www.genecards.org/cgi-bin/carddisp.pl?gene=C1S
FHIT	Fragile Histidine Triad	Protein Coding	51	GC03M059712	4.85	https://www.genecards.org/cgi-bin/carddisp.pl?gene=FHIT
FGFR3	Fibroblast Growth Factor Receptor 3	Protein Coding	63	GC04P001795	4.84	https://www.genecards.org/cgi-bin/carddisp.pl?gene=FGFR3
CCL17	C-C Motif Chemokine Ligand 17	Protein Coding	45	GC16P057404	4.83	https://www.genecards.org/cgi-bin/carddisp.pl?gene=CCL17
ATRX	ATRX, Chromatin Remodeler	Protein Coding	52	GC0XM077504	4.82	https://www.genecards.org/cgi-bin/carddisp.pl?gene=ATRX
MIR10B	MicroRNA 10b	RNA Gene	22	GC02P176150	4.82	https://www.genecards.org/cgi-bin/carddisp.pl?gene=MIR10B
HLA-DQA2	Major Histocompatibility Complex, Class II, DQ Alpha 2	Protein Coding	42	GC06P032741	4.8	https://www.genecards.org/cgi-bin/carddisp.pl?gene=HLA-DQA2
VHL	Von Hippel-Lindau Tumor Suppressor	Protein Coding	52	GC03P010170	4.79	https://www.genecards.org/cgi-bin/carddisp.pl?gene=VHL
TOLLIP	Toll Interacting Protein	Protein Coding	50	GC11M001274	4.79	https://www.genecards.org/cgi-bin/carddisp.pl?gene=TOLLIP
C4B	Complement C4B (Chido Blood Group)	Protein Coding	49	GC06P032014	4.79	https://www.genecards.org/cgi-bin/carddisp.pl?gene=C4B
AXIN1	Axin 1	Protein Coding	53	GC16M000338	4.78	https://www.genecards.org/cgi-bin/carddisp.pl?gene=AXIN1
IL24	Interleukin 24	Protein Coding	49	GC01P206897	4.77	https://www.genecards.org/cgi-bin/carddisp.pl?gene=IL24
CD5	CD5 Molecule	Protein Coding	47	GC11P061116	4.77	https://www.genecards.org/cgi-bin/carddisp.pl?gene=CD5
CFH	Complement Factor H	Protein Coding	52	GC01P196621	4.77	https://www.genecards.org/cgi-bin/carddisp.pl?gene=CFH
MIR200B	MicroRNA 200b	RNA Gene	21	GC01P001167	4.76	https://www.genecards.org/cgi-bin/carddisp.pl?gene=MIR200B
IGF1R	Insulin Like Growth Factor 1 Receptor	Protein Coding	62	GC15P098648	4.76	https://www.genecards.org/cgi-bin/carddisp.pl?gene=IGF1R
MIR23A	MicroRNA 23a	RNA Gene	21	GC19M013932	4.75	https://www.genecards.org/cgi-bin/carddisp.pl?gene=MIR23A
LYZ	Lysozyme	Protein Coding	53	GC12P069348	4.74	https://www.genecards.org/cgi-bin/carddisp.pl?gene=LYZ
CFB	Complement Factor B	Protein Coding	53	GC06P031945	4.74	https://www.genecards.org/cgi-bin/carddisp.pl?gene=CFB
ICAM3	Intercellular Adhesion Molecule 3	Protein Coding	47	GC19M010335	4.73	https://www.genecards.org/cgi-bin/carddisp.pl?gene=ICAM3
RPS6KB1	Ribosomal Protein S6 Kinase B1	Protein Coding	55	GC17P059893	4.73	https://www.genecards.org/cgi-bin/carddisp.pl?gene=RPS6KB1
MMP14	Matrix Metallopeptidase 14	Protein Coding	58	GC14P024368	4.72	https://www.genecards.org/cgi-bin/carddisp.pl?gene=MMP14
MIR100	MicroRNA 100	RNA Gene	22	GC11M122152	4.72	https://www.genecards.org/cgi-bin/carddisp.pl?gene=MIR100
MIR192	MicroRNA 192	RNA Gene	22	GC11M064891	4.72	https://www.genecards.org/cgi-bin/carddisp.pl?gene=MIR192
MIR34B	MicroRNA 34b	RNA Gene	22	GC11P111546	4.72	https://www.genecards.org/cgi-bin/carddisp.pl?gene=MIR34B
MIR215	MicroRNA 215	RNA Gene	19	GC01M220117	4.72	https://www.genecards.org/cgi-bin/carddisp.pl?gene=MIR215
SOCS3	Suppressor Of Cytokine Signaling 3	Protein Coding	50	GC17M078356	4.71	https://www.genecards.org/cgi-bin/carddisp.pl?gene=SOCS3
BCL2	BCL2, Apoptosis Regulator	Protein Coding	59	GC18M063123	4.71	https://www.genecards.org/cgi-bin/carddisp.pl?gene=BCL2
PTPN2	Protein Tyrosine Phosphatase, Non-Receptor Type 2	Protein Coding	53	GC18M015515	4.7	https://www.genecards.org/cgi-bin/carddisp.pl?gene=PTPN2
MCC	MCC, WNT Signaling Pathway Regulator	Protein Coding	46	GC05M113022	4.69	https://www.genecards.org/cgi-bin/carddisp.pl?gene=MCC
SEMA3D	Semaphorin 3D	Protein Coding	46	GC07M084995	4.69	https://www.genecards.org/cgi-bin/carddisp.pl?gene=SEMA3D
MUC6	Mucin 6, Oligomeric Mucus/Gel-Forming	Protein Coding	44	GC11M001002	4.69	https://www.genecards.org/cgi-bin/carddisp.pl?gene=MUC6
MAPK3	Mitogen-Activated Protein Kinase 3	Protein Coding	56	GC16M030125	4.68	https://www.genecards.org/cgi-bin/carddisp.pl?gene=MAPK3
JAK3	Janus Kinase 3	Protein Coding	58	GC19M017790	4.66	https://www.genecards.org/cgi-bin/carddisp.pl?gene=JAK3
RTEL1	Regulator Of Telomere Elongation Helicase 1	Protein Coding	47	GC20P063658	4.65	https://www.genecards.org/cgi-bin/carddisp.pl?gene=RTEL1
DDX53	DEAD-Box Helicase 53	Protein Coding	41	GC0XP023018	4.65	https://www.genecards.org/cgi-bin/carddisp.pl?gene=DDX53
GZMB	Granzyme B	Protein Coding	52	GC14M024630	4.64	https://www.genecards.org/cgi-bin/carddisp.pl?gene=GZMB
FGFR2	Fibroblast Growth Factor Receptor 2	Protein Coding	61	GC10M121401	4.64	https://www.genecards.org/cgi-bin/carddisp.pl?gene=FGFR2
SNAI1	Snail Family Transcriptional Repressor 1	Protein Coding	50	GC20P049982	4.63	https://www.genecards.org/cgi-bin/carddisp.pl?gene=SNAI1
TYK2	Tyrosine Kinase 2	Protein Coding	60	GC19M010350	4.62	https://www.genecards.org/cgi-bin/carddisp.pl?gene=TYK2
CTSB	Cathepsin B	Protein Coding	57	GC08M011842	4.62	https://www.genecards.org/cgi-bin/carddisp.pl?gene=CTSB
NLRP12	NLR Family Pyrin Domain Containing 12	Protein Coding	50	GC19M053793	4.62	https://www.genecards.org/cgi-bin/carddisp.pl?gene=NLRP12
MT-CO2	Mitochondrially Encoded Cytochrome C Oxidase II	Protein Coding	36	GCMTP007587	4.61	https://www.genecards.org/cgi-bin/carddisp.pl?gene=MT-CO2
STAR	Steroidogenic Acute Regulatory Protein	Protein Coding	52	GC08M038120	4.6	https://www.genecards.org/cgi-bin/carddisp.pl?gene=STAR
MIR148A	MicroRNA 148a	RNA Gene	19	GC07M025993	4.6	https://www.genecards.org/cgi-bin/carddisp.pl?gene=MIR148A
CELIAC2	Celiac Disease 2	Genetic Locus	7	GC05U900007	4.6	https://www.genecards.org/cgi-bin/carddisp.pl?gene=CELIAC2
CELIAC5	Celiac Disease, Susceptibility To, 5	Genetic Locus	4	GC15U900548	4.6	https://www.genecards.org/cgi-bin/carddisp.pl?gene=CELIAC5
CELIAC10	Celiac Disease, Susceptibility To, 10	Genetic Locus	3	GC03U901211	4.6	https://www.genecards.org/cgi-bin/carddisp.pl?gene=CELIAC10
CELIAC11	Celiac Disease, Susceptibility To, 11	Genetic Locus	3	GC03U901236	4.6	https://www.genecards.org/cgi-bin/carddisp.pl?gene=CELIAC11
CELIAC12	Celiac Disease, Susceptibility To, 12	Genetic Locus	3	GC06U901611	4.6	https://www.genecards.org/cgi-bin/carddisp.pl?gene=CELIAC12
CELIAC13	Celiac Disease, Susceptibility To, 13	Genetic Locus	3	GC12U901080	4.6	https://www.genecards.org/cgi-bin/carddisp.pl?gene=CELIAC13
CELIAC6	Celiac Disease, Susceptibility To, 6	Genetic Locus	3	GC04U900984	4.6	https://www.genecards.org/cgi-bin/carddisp.pl?gene=CELIAC6
CELIAC7	Celiac Disease, Susceptibility To, 7	Genetic Locus	3	GC01U902349	4.6	https://www.genecards.org/cgi-bin/carddisp.pl?gene=CELIAC7
CELIAC8	Celiac Disease, Susceptibility To, 8	Genetic Locus	3	GC02U901656	4.6	https://www.genecards.org/cgi-bin/carddisp.pl?gene=CELIAC8
CELIAC9	Celiac Disease, Susceptibility To, 9	Genetic Locus	3	GC03U901197	4.6	https://www.genecards.org/cgi-bin/carddisp.pl?gene=CELIAC9
CHEK2	Checkpoint Kinase 2	Protein Coding	60	GC22M028687	4.6	https://www.genecards.org/cgi-bin/carddisp.pl?gene=CHEK2
FYN	FYN Proto-Oncogene, Src Family Tyrosine Kinase	Protein Coding	55	GC06M111660	4.6	https://www.genecards.org/cgi-bin/carddisp.pl?gene=FYN
MEG3	Maternally Expressed 3	RNA Gene	32	GC14P103411	4.59	https://www.genecards.org/cgi-bin/carddisp.pl?gene=MEG3
CDKAL1	CDK5 Regulatory Subunit Associated Protein 1 Like 1	Protein Coding	44	GC06P020534	4.59	https://www.genecards.org/cgi-bin/carddisp.pl?gene=CDKAL1
PTH	Parathyroid Hormone	Protein Coding	53	GC11M013470	4.59	https://www.genecards.org/cgi-bin/carddisp.pl?gene=PTH
CDC42	Cell Division Cycle 42	Protein Coding	58	GC01P022052	4.58	https://www.genecards.org/cgi-bin/carddisp.pl?gene=CDC42
AURKA	Aurora Kinase A	Protein Coding	56	GC20M056370	4.58	https://www.genecards.org/cgi-bin/carddisp.pl?gene=AURKA
IDO1	Indoleamine 2,3-Dioxygenase 1	Protein Coding	52	GC08P039891	4.58	https://www.genecards.org/cgi-bin/carddisp.pl?gene=IDO1
MIR222	MicroRNA 222	RNA Gene	22	GC0XM045747	4.57	https://www.genecards.org/cgi-bin/carddisp.pl?gene=MIR222
CXCR2	C-X-C Motif Chemokine Receptor 2	Protein Coding	54	GC02P218125	4.55	https://www.genecards.org/cgi-bin/carddisp.pl?gene=CXCR2
IFNB1	Interferon Beta 1	Protein Coding	48	GC09M021077	4.55	https://www.genecards.org/cgi-bin/carddisp.pl?gene=IFNB1
GFRA1	GDNF Family Receptor Alpha 1	Protein Coding	50	GC10M116056	4.53	https://www.genecards.org/cgi-bin/carddisp.pl?gene=GFRA1
LGALS3	Galectin 3	Protein Coding	51	GC14P055124	4.52	https://www.genecards.org/cgi-bin/carddisp.pl?gene=LGALS3
FCGR3B	Fc Fragment Of IgG Receptor IIIb	Protein Coding	49	GC01M161623	4.51	https://www.genecards.org/cgi-bin/carddisp.pl?gene=FCGR3B
IFNAR2	Interferon Alpha And Beta Receptor Subunit 2	Protein Coding	55	GC21P033229	4.51	https://www.genecards.org/cgi-bin/carddisp.pl?gene=IFNAR2
ATM	ATM Serine/Threonine Kinase	Protein Coding	61	GC11P108127	4.51	https://www.genecards.org/cgi-bin/carddisp.pl?gene=ATM
BMP2	Bone Morphogenetic Protein 2	Protein Coding	53	GC20P006696	4.51	https://www.genecards.org/cgi-bin/carddisp.pl?gene=BMP2
PAX3	Paired Box 3	Protein Coding	53	GC02M222199	4.51	https://www.genecards.org/cgi-bin/carddisp.pl?gene=PAX3
TOP1	DNA Topoisomerase I	Protein Coding	53	GC20P041028	4.51	https://www.genecards.org/cgi-bin/carddisp.pl?gene=TOP1
KLRK1	Killer Cell Lectin Like Receptor K1	Protein Coding	46	GC12M012278	4.51	https://www.genecards.org/cgi-bin/carddisp.pl?gene=KLRK1
HOXA13	Homeobox A13	Protein Coding	50	GC07M027196	4.5	https://www.genecards.org/cgi-bin/carddisp.pl?gene=HOXA13

## Sheet: Table S3b
Table S3b. The genes of IC-associated diseases obtained from OMIM database
Cytogenetic location	Genomic coordinates (From NCBI/GRCh38)	Gene/Locus	Gene/Locus name	Gene/Locus MIM number	Comments	Phenotype	Phenotype MIM number	Inheritance	Pheno map key	Mouse Gene (from MGI)
1p36		AD7CNTP	Alzheimer disease neuronal thread protein	607413
1p36		IBD7	Inflammatory bowel disease 7	605225	associated with rs6426833	{Inflammatory bowel disease 7}	605225		2
1p36.3		PTPRZ2	Protein-tyrosine phosphatase, receptor-type, zeta-2	604008
1p36.33	1:925740-944580	SAMD11, MRS	Sterile alpha motif domain-containing protein 11	616765					Samd11
1p36.33	1:944202-959298	NOC2L, NIR	Nucleolar complex-associated protein 2, S. cerevisiae, homolog of	610770					Noc2l
1p36.33	1:1324756-1328895	GLTPD1, CPTP	Glycolipid transfer protein domain-containing protein 1	615467					Cptp
1p36.33	1:1352688-1363540	MXRA8, ASP3	Matrix remodeling-associated protein 8	617293					Mxra8
1p36.33	1:1373729-1375515	AURKAIP1, AKIP, AIP	Aurora kinase A-interacting protein 1	609183					Aurkaip1
1p36.33	1:1401895-1407312	MRPL20	Mitochondrial ribosomal protein L20	611833					Mrpl20
1p36.33	1:1435522-1442881	VWA1, WARP	von Willebrand factor A domain-containing protein 1	611901					Vwa1
1p36.33	1:1534777-1540359	TMEM240, C1orf70, SCA21	Transmembrane protein 240	616101		Spinocerebellar ataxia 21	607454	Autosomal dominant	3	Tmem240
1p36.33	1:1785284-1891116	GNB1, MRD42	Guanine nucleotide-binding protein, beta polypeptide-1	139380		Mental retardation, autosomal dominant 42	616973	Autosomal dominant	3	Gnb1
1p36.33	1:1785284-1891116	GNB1, MRD42	Guanine nucleotide-binding protein, beta polypeptide-1	139380		Leukemia, acute lymphoblastic, somatic	613065		3	Gnb1
1p36.33	1:2050469-2185398	PRKCZ, PKC2	Protein kinase C, zeta form	176982					Prkcz
1p36.32	1:3021481-3022902	ACTRT2, ARPT2, ARPM2	Actin-related protein T2	608535					Actrt2
1p36.32	1:3068226-3438620	PRDM16, MEL1, LVNC8, CMD1LL	PR domain-containing protein 16	605557		Cardiomyopathy, dilated, 1LL	615373	Autosomal dominant	3	Prdm16
1p36.32	1:3068226-3438620	PRDM16, MEL1, LVNC8, CMD1LL	PR domain-containing protein 16	605557		Left ventricular noncompaction 8	615373	Autosomal dominant	3	Prdm16
1p36.32	1:3624991-3630130	TPRG1L, FAM79A	Tumor protein p63 regulated 1-like	611460					Tprgl
1p36.32	1:3630766-3650106	WDR8	WD repeat-containing protein 8	606040					Wrap73
1p36.32	1:3652564-3736200	TP73	p53-related protein	601990	imprinted				Trp73
1p36.32	1:3772760-3775981	SMIM1, VEL	Small integral membrane protein 1	615242		[Blood group, Vel system]	615264	Autosomal recessive	3	Smim1
1p36.32	1:3812080-3857232	CEP104, GLYBP, KIAA0562, JBTS25	Centrosomal protein, 104kD	616690		Joubert syndrome 25	616781	Autosomal recessive	3	Cep104
1p36.32	1:4654774-4792517	AJAP1, SHREW1	Adherens junction-associated protein 1	610972					Ajap1
1p36.31	1:6101786-6180133	CHD5	Chromodomain helicase DNA-binding protein 5	610771					Chd5
1p36.31	1:6185019-6199618	RPL22, EAP	Ribosomal protein L22	180474	fused with AML1 in t(3;21)				Rpl22
1p36.31	1:6206003-6221298	RNF207, C1orf188	RING finger protein 207	616923					Rnf207
1p36.31	1:6247345-6260974	GPR153	G protein-coupled receptor 153	614269					Gpr153
1p36.31	1:6466091-6520060	PLEKHG5, KIAA0720, DSMA4, CMTRIC	Pleckstrin homology domain- and RhoGEF domain-containing protein G5	611101		Charcot-Marie-Tooth disease, recessive intermediate C	615376	Autosomal recessive	3	Plekhg5
1p36.31	1:6466091-6520060	PLEKHG5, KIAA0720, DSMA4, CMTRIC	Pleckstrin homology domain- and RhoGEF domain-containing protein G5	611101		Spinal muscular atrophy, distal, autosomal recessive, 4	611067	Autosomal recessive	3	Plekhg5
1p36.31	1:6579990-6589279	ZBTB48, HKR3	Zinc finger- and BTB domain-containing protein 48	165270					Zbtb48
1p36.31	1:6624615-6635585	THAP3	THAP domain-containing protein 3	612532					Thap3
1p36.2-p36.1	1:7100000-27600000	GLC3B	Glaucoma 3, primary infantile, B	600975		Glaucoma 3, primary infantile, B	600975	Autosomal recessive	2
1p36.23	1:7771268-7781431	VAMP3	Vesicle-associated membrane protein 3	603657					Vamp3
1p36.22	1:9848275-9910321	CTNNBIP1, ICAT	Catenin, beta-interacting protein 1	607758					Ctnnbip1
1p36.22	1:9922112-9943426	LZIC	Leucine zipper and CTNNBIP1 domains-containing protein	610458					Lzic
1p36.22	1:10636603-10796675	CASZ1, SRG	Castor zinc finger protein 1	609895					Casz1
1p36.22	1:11012621-11030527	TARDBP, TDP43, ALS10	TAR DNA-binding protein	605078	pseudogenes on 2, 6, 8, 13, 20	Frontotemporal lobar degeneration, TARDBP-related	612069	Autosomal dominant	3	Tardbp
1p36.22	1:11012621-11030527	TARDBP, TDP43, ALS10	TAR DNA-binding protein	605078	pseudogenes on 2, 6, 8, 13, 20	Amyotrophic lateral sclerosis 10, with or without FTD	612069	Autosomal dominant	3	Tardbp
1p36.22	1:11273197-11299571	UBIAD1, TERE1, SCCD	UbiA prenyltransferase domain-containing protein 1	611632		Corneal dystrophy, Schnyder type	121800	Autosomal dominant	3	Ubiad1
1p36.22	1:11479154-11537582	PTCHD2, DISP3, KIAA1337	Patched domain-containing protein 2	611251					Disp3
1p36.22	1:11648360-11654830	FBXO2, FBX2, FBG1, NFB42	F-box only protein 2	607112					Fbxo2
1p36.22	1:11654374-11663326	FBXO44, FBX44, FBX6A, FBG3	F-box only protein 44	609111					Fbxo44
1p36.22	1:11664092-11674353	FBXO6, FBX6, FBG2	F-box only protein 6	605647					Fbxo6
1p36.22	1:11686634-11721765	DRAXIN, C1orf187	Dorsal repulsive axon guidance protein	612682					Draxin
1p36.22	1:12019241-12032048	MIIP, IIP45	Migration and invasion inhibitory protein	608772					Miip
1p36.22-p36.21	1:12230038-12512046	VPS13D, SCAR4	Vacuolar protein sorting 13, yeast, homolog of, D	608877		Spinocerebellar ataxia, autosomal recessive 4	607317	Autosomal recessive	3	Vps13d
1p36.21	1:12500000-15900000	GBD2	Gallbladder disease 2	609918	between D1S1597 and D1S47	Gallbladder disease 2	609918		2
1p36.21	1:13474976-13513746	LRRC38	Leucine-rich repeat-containing protein 38	615212					Lrrc38
1p36.21	1:13698873-13825078	PRDM2, RIZ	PR domain-containing protein 2 (retinoblastoma protein-binding zinc-finger protein RIZ)	601196					Prdm2
1p36.21	1:13893385-15118047	KAZN	Kazrin, periplakin-interacting protein	618301					Kazn
1p36.21	1:15659712-15662029	RSC1A1, RS1	Regulatory solute carrier protein, family 1, member 1	601966					Rsc1a1
1p36.21	1:15681505-15734768	PLEKHM2, SKIP, KIAA0842	Pleckstrin homology domain-containing protein, family M, member 2	609613					Plekhm2
1p36.21	1:15756169-15786593	FBLP1, MIGFILIN	Filamin-binding LIM protein 1	607747					Fblim1
1p36.13	1:15939932-15976131	ZBTB17, ZNF151, MIZ1	Zinc finger- and BTB domain-containing protein 17	604084					Zbtb17
1p36.13	1:16014027-16019593	HSPB7, CVHSP	Heat-shock 27kD protein 7	610692					Hspb7
1p36.13	1:16246839-16352490	FBXO42, FBX42, KIAA1332	F-box only protein 42	609109					Fbxo42
1p36.13	1:16440671-16460089	NECAP2	NECAP endocytosis-associated protein 2	611624					Necap2
1p36.13	1:16914081-16972978	CROCC, ROOTLETIN, KIAA0445	Ciliary rootlet coiled-coil protein	615776					Crocc
1p36.13	1:16974501-16981585	MFAP2, MAGP, MAGP1	Microfibrillar-associated protein-2	156790					Mfap2
1p36.13	1:17513441-17697874	ARHGEF10L, GRINCHGEF, KIAA1626	RHO guanine nucleotide exchange factor 10-like protein	612494					Arhgef10l
1p36.13	1:19074505-19214331	UBR4, ZUBR1, RBAF600, KIAA1307	Ubiquitin protein ligase E3 component n-recognin 4	609890					Ubr4
1p36.13	1:19215663-19251558	EMC1, KIAA0090, CAVIPMR	Endoplasmic reticulum membrane protein complex, subunit 1	616846		Cerebellar atrophy, visual impairment, and psychomotor retardation	616875	Autosomal recessive	3	Emc1
1p36.13	1:19312245-19332610	PQLC2	PQ loop repeat-containing protein 2	614760					Pqlc2
1p36.13	1:19338772-19485640	CAPZB, CAPPB	Capping protein (actin filament) muscle Z-line, beta	601572					Capzb
1p36.13	1:19814028-19815277	RNF186	Ring finger protein 186	617163					Rnf186
1p36.13	1:19881707-19912944	OTUD3, KIAA0459	OTU domain-containing protein 3	611758					Otud3
1p36.12-p35.1	1:20100000-34300000	BFIS4, BFIC4	Seizures, benign familial infantile, 4	612627	between D1S2864 and D1S2830	Seizures, benign familial infantile, 4	612627		2
1p36.12	1:20183006-20196047	UBXN10	UBX domain protein 10	616783					Ubxn10
1p36.12	1:20482390-20486234	CAMK2N1	Calcium/calmodulin-dependent protein kinase II inhibitor 1	614986					Camk2n1
1p36.12	1:20651766-20661543	DDOST, OST, OST48, CDG1R	Dolichyl-diphosphooligosaccharide-protein glycosyltransferase	602202	mutation (cmpd het) identified in 1 CDG1R patient	?Congenital disorder of glycosylation, type Ir	614507	Autosomal recessive	3	Ddost
1p36.12	1:20742676-20787807	HP1BP3, HP1BP74	Heterochromatin protein 1-binding protein 3	616072					Hp1bp3
1p36.12	1:21596220-21669443	RAP1GA1	RAP1, GTPase activating protein 1	600278					Rap1gap
1p36.12	1:22052626-22092942	CDC42, TKS	Cell division cycle 42 (GTP-binding protein, 25kD)	116952		Takenouchi-Kosaki syndrome	616737	Autosomal dominant	3
1p36.12	1:22428837-22531156	ZBTB40, KIAA0478	Zinc finger- and BTB domain-containing protein 40	612106					Zbtb40
1p36.12	1:23084022-23177807	LUZP1	Leucine zipper protein 1	601422					Luzp1
1p36.12	1:23359447-23369863	ZNF436, KIAA1710	Zinc finger protein 436	611703					Zfp46
1p36.12	1:23428562-23484630	ASAP3, UPLC1, CENTB6, DDEFL1, ACAP4	ARF GTPase-activating protein with SH3 domain, ankyrin repeat, and PH domain 3	616594					Asap3
1p36.12	1:23557929-23559793	ID3	Inhibitor of DNA binding 3, dominant negative, helix-loop-helix protein	600277					Id3
1p36.11	1:23691778-23696834	RPL11, DBA7	Ribosomal protein L11	604175		Diamond-Blackfan anemia 7	612562	Autosomal dominant	3	Rpl11
1p36.11	1:24356998-24415532	STPG1, MAPO2, C1orf201	Sperm-tail PG-rich repeat-containing protein 1	615826					Stpg1
1p36.11	1:24643102-24673280	SRRM1, SRM160	Serine/arginine repetitive matrix 1 (ser/arg-related nuclear matrix protein, 160kD)	605975
1p36.11	1:25338297-25362360	TMEM50A, SMP1	Transmembrane protein 50A	605348	between RHD and RHCE				Tmem50a
1p36.11	1:25430857-25500208	TMEM57, FLJ10747	Transmembrane protein 57	610301					Maco1
1p36.11	1:25543584-25590399	LDLRAP1, ARH, FHCB2, FHCB1	Low density lipoprotein receptor adaptor protein 1	605747		Hypercholesterolemia, familial, autosomal recessive	603813	Autosomal recessive	3	Ldlrap1
1p36.11	1:26169896-26170872	ZNF593, ZT86	Zinc finger protein 593	616698					Zfp593
1p36.11	1:26279721-26281521	SH3BGRL3	SH3 domain-binding glutamic acid-rich protein-like protein 3	615679					Sh3bgrl3
1p36.11	1:26282281-26318264	UBXN11, SOC	UBX domain protein 11	609151					Ubxn11
1p36.11	1:26361631-26374535	ZNF683, HOBIT	Zinc finger protein 683	616775
1p36.11	1:26472410-26476641	HMGN2, HMG17	High-mobility group nucleosomal binding protein 2	163910
1p36.11	1:26529757-26575028	RPS6KA1, RSK1	Ribosomal protein S6 kinase, 90kD, 1	601684					Rps6ka1
1p36.11	1:26890487-26900470	GPATCH3	G-patch domain-containing protein 3	617486					Gpatch3
1p36.11	1:26993662-27000890	TRNP1	TMF1-regulated nuclear protein 1	616824					Trnp1
1p36.11	1:27341991-27353931	SYTL1, SLP1, JFC1	Synaptotagmin-like protein 1	608042					Sytl1
1p36.11	1:27355178-27368036	MAP3K6, MAPKKK6, ASK2	Mitogen-activated protein kinase kinase kinase 6	604468					Map3k6
1p36.11	1:27392643-27395813	GPR3	G protein-coupled receptor-3	600241					Gpr3
1p36.11	1:27404225-27490186	WASF2, WAVE2, SCAR2	WAS protein family member 2	605875	?pseudogene on Xp11.21				Wasf2
1p36.1-p35.3	1:27534244-27604177	AHDC1, MRD25	AT-hook DNA-binding motif-containing protein 1	615790		Xia-Gibbs syndrome	615829	Autosomal dominant	3	Ahdc1
1p35.3	1:27666060-27672228	G1P3, IFI616	Interferon, alpha-inducible protein (clone IFI-6-16)	147572
1p35.3	1:27830740-27851671	PPP1R8, NIPP1, ARD1	Protein phosphatase-1, regulatory subunit-8	602636					Ppp1r8
1p35.3	1:27872530-27886684	THEMIS2, C1orf38, ICB1	Thymocyte selection-associated protein family, member 2	617856					Themis2
1p35.3	1:27891523-27914796	RPA2	Replication protein A2, 32kD	179836					Rpa2
1p35.3	1:28603095-28648706	TAF12	TAF12 RNA polymerase II, TATA box-binding protein-associated factor, 20kD	600773					Taf12
1p35.3	1:28668727-28715602	GMEB1	Glucocorticoid modulatory element-binding protein 1	604409					Gmeb1
1p35.3	1:28736620-28769774	YTHDF2	YTH N6-methyladenosine RNA-binding protein 2	610640	fused with AML1 in t(1;21)				Ythdf2
1p35.3	1:28887090-29120045	EPB41, EL1	Erythrocyte surface protein band 4.1	130500		Elliptocytosis-1	611804	Autosomal dominant; Autosomal recessive	3	Epb41
1p35.3	1:29236515-29326812	PTPRU, GLEPP1, PTPU2	Protein tyrosine phosphatase, receptor type, U	602454					Ptpru
1p35.2	1:30711276-30723584	MATN1, CRTM, CMP	Matrilin 1, cartilage matrix protein	115437					Matn1
1p35.2	1:30732467-30757839	LAPTM5	Lysosomal-associated multispanning membrane protein-5	601476					Laptm5
1p35.2	1:31359594-31373617	FABP3	Fatty acid-binding protein 3, muscle	134651					Fabp3
1p35.2	1:31576383-31587685	TINAGL1, TINAGRP	Tubulointerstitial nephritis antigen-like protein 1	616064					Tinagl1
1p35.2	1:31727104-31764062	ADGRB2, BAI2	Adhesion G protein-coupled receptor B2	602683					Adgrb2
1p35.2	1:31906420-31938386	PTP4A2, PTP4A, PRL2, HH13	Protein tyrosine phosphatase, type 4A, 2	601584					Ptp4a2
1p35.2	1:32013693-32060858	KHDRBS1, SAM68	KH domain-containing, RNA-binding, signal transduction-associated protein 1	602489					Khdrbs1
1p35.2	1:32200385-32205389	CCDC28B, MGC1203	Coiled-coil domain-containing protein 28B	610162		{Bardet-Biedl syndrome 1, modifier of}	209900	Digenic recessive; Autosomal recessive	3	Ccdc28b
1p35.2	1:32251238-32286166	LCK, IMD22	Lymphocyte-specific protein tyrosine kinase	153390	LCK/TCRB fusion in leukemia; mutation identified in 1 IMD22 patient	?Immunodeficiency 22	615758	Autosomal recessive	3	Lck
1p35.1	1:32333828-32336238	MARCKSL1, MLP, MRP	MARCKS-like protein 1	602940					Marcksl1
1p35.1	1:32364632-32394460	BSDC1	BSD domain-containing protein 1	617518					Bsdc1
1p35.1	1:32620817-32651007	ZBTB8OS, ARCH	Zinc finger- and BTB domain-containing protein 8, opposite strand	615891					Zbtb8os
1p35.1	1:32816766-32858878	S100PBP, S100PBPR	S100P-binding protein	611889					S100pbp
1p35.1	1:32862267-32872491	FNDC5, FRCP2	Fibronectin type III domain-containing protein 5	611906					Fndc5
1p35.1	1:32885964-32894645	HPCA, DYT2	Hippocalcin, 23kD, Ca2+-binding protein	142622		Dystonia 2, torsion, autosomal recessive	224500	Autosomal recessive	3	Hpca
1p35.1	1:32932497-32965265	IBRDC3, NKLAM	IBR domain-containing protein 3	610872					Rnf19b
1p35.1	1:33145398-33184773	TRIM62, DEAR1	Tripartite motif-containing protein 62	616755					Trim62
1p35.1	1:33472590-33504252	ZSCAN20, ZNF31, KOX29	Zinc finger- and SCAN domain-containing protein 20	611315					Zscan20
1p34.3	1:34300000-39600000	GBD3	Gallbladder disease 3	609919	new D2S255	Gallbladder disease 3	609919		2
1p34.3	1:34754776-34758512	GJB5, CX31.1	Gap junction protein, beta-5	604493					Gjb5
1p34.3	1:34759740-34763723	GJB4, CX30.3, EKVP2	Gap junction protein, beta-4	605425		Erythrokeratodermia variabilis et progressiva 2	617524	Autosomal dominant	3	Gjb4
1p34.3	1:34781188-34786365	GJB3, CX31, DFNA2B, EKVP1	Gap junction protein, beta-3	603324	same YAC as GJA4	Erythrokeratodermia variabilis et progressiva 1	133200	Autosomal dominant; Autosomal recessive	3	Gjb3
1p34.3	1:34781188-34786365	GJB3, CX31, DFNA2B, EKVP1	Gap junction protein, beta-3	603324	same YAC as GJA4	Deafness, digenic, GJB2/GJB3	220290	Autosomal recessive	3	Gjb3
1p34.3	1:34781188-34786365	GJB3, CX31, DFNA2B, EKVP1	Gap junction protein, beta-3	603324	same YAC as GJA4	Deafness, autosomal recessive			3	Gjb3
1p34.3	1:34781188-34786365	GJB3, CX31, DFNA2B, EKVP1	Gap junction protein, beta-3	603324	same YAC as GJA4	Deafness, autosomal dominant, with peripheral neuropathy			3	Gjb3
1p34.3	1:34781188-34786365	GJB3, CX31, DFNA2B, EKVP1	Gap junction protein, beta-3	603324	same YAC as GJA4	Deafness, autosomal dominant 2B	612644	Autosomal dominant	3	Gjb3
1p34.3	1:34792957-34795746	GJA4, CX37	Gap junction protein, alpha-4, 37kD (connexin 37)	121012					Gja4
1p34.3	1:36136568-36156052	TRAPPC3, BET3	Trafficking protein particle complex, subunit 3	610955					Trappc3
1p34.3	1:36224411-36305356	THRAP3, TRAP150	Thyroid hormone receptor-associated protein 3	603809					Thrap3
1p34.3	1:36339618-36385926	STK40, SHIK	Serine/threonine protein kinase 40	609437					Stk40
1p34.3	1:36393419-36397958	LSM10	Lsm10, U7 small nuclear RNA-associated protein	617909					Lsm10
1p34.3	1:36417905-36450484	NOR1	Oxidored-nitro domain-containing protein 1	608854					Oscp1
1p34.3	1:36455760-36464438	MRPS15	Mitochondrial ribosomal protein S15	611979					Mrps15
1p34.3	1:37474517-37484376	ZC3H12A, MCPIP, MCPIP1	Zinc finger CCCH domain-containing protein 12A	610562					Zc3h12a
1p34.3	1:37534448-37554343	SNIP1, PMRED	SMAD nuclear interacting protein 1	608241		Psychomotor retardation, epilepsy, and craniofacial dysmorphism	614501	Autosomal recessive	3	Snip1
1p34.3	1:37566811-37595984	GNL2, NGP1	Guanine nucleotide-binding protein-like 2	609365					Gnl2
1p34.3	1:37692400-37709718	CDCA8	Cell division cycle-associated protein 8	609977	possible pseudogene on chr.7				Cdca8
1p34.3	1:37802941-37808192	YRDC, IRIP	YRDC domain-containing protein	612276					Yrdc
1p34.3	1:38012711-38024824	UTP11L, CGI94	UTP11-like protein	609440					Utp11
1p34.3	1:38838196-38859822	RRAGC, RAGC	RAS-related GTP-binding protein C	608267					Rragc
1p34.3	1:38862489-38873377	MYCBP	MYC-binding protein	606535					Mycbp
1p34.3	1:38874066-38881625	GJA9, CX59	Gap junction protein, alpha-9	611923
1p34.3	1:39560812-39576848	PABPC4, PABP4, IPABP, APP1	Polyadenylate-binding protein, cytoplasmic, 4	603407					Pabpc4
1p34.2	1:39623430-39639675	HEYL	Hariy/enhancer of split-related with YRPW motif-like protein	609034					Heyl
1p34.2	1:39757181-39788860	BMP8B, OP2	Bone morphogenetic protein-8b (osteogenic protein 2)	602284
1p34.2	1:39955111-39969967	MFSD2A, MCPH15	Major facilitator superfamily domain-containing protein 2A	614397		Microcephaly 15, primary, autosomal recessive	616486	Autosomal recessive	3	Mfsd2a
1p34.2	1:40040064-40072648	CAP1	Cyclase-associated actin cytoskeleton regulatory protein 1	617801					Cap1
1p34.2	1:40072705-40097469	PPT1, CLN1	Palmitoyl-protein thioesterase 1	600722		Ceroid lipofuscinosis, neuronal, 1	256730	Autosomal recessive	3	Ppt1
1p34.2	1:40373671-40423325	SMAP2, SMAP1L	Small ADP-ribosylation factor GTPase-activating protein 2	616916					Smap2
1p34.2	1:40477219-40496342	ZFP69, ZNF642	Zinc finger protein 69	617939					Zfp69
1p34.2	1:40620679-40692103	RIMS3, NIM3, KIAA0137	Protein regulating synaptic membrane exocytosis 3	611600					Rims3
1p34.2	1:41506364-42035924	HIVEP3, KRC	Human immunodeficiency virus type 1 enhancer-binding protein 3	606649					Hivep3
1p34.2	1:42682234-42703802	YBX1, NSEP1, YB1, DBPB	Y box binding protein 1 (major histocompatibility complex, class II, Y box-binding protein I)	154030					Ybx1
1p34.2	1:42807051-42817387	SVBP, CCDC23	Small vasohibin-binding protein	617853					Svbp
1p34.2	1:42817104-42844988	ERMAP, SC, RD	Erythroblast membrane-associated protein	609017		[Blood group, Radin]	111620		3	Ermap
1p34.2	1:42817104-42844988	ERMAP, SC, RD	Erythroblast membrane-associated protein	609017		[Blood group, Scianna system]	111750		3	Ermap
1p34.2	1:43164173-43172569	EBNA1BP2, EBP2	EBNA1-binding protein 2	614443					Ebna1bp2
1p34.2	1:43172329-43254357	WDR65	WD repeat-containing protein 65	614259					Cfap57
1p34.2	1:43522237-43623671	PTPRF, LAR, BNAH2	Protein tyrosine phosphatase, receptor type, f polypeptide	179590	mutation identified in 1 BNAH2 family	?Breasts and/or nipples, aplasia or hypoplasia of, 2	616001	Autosomal recessive	3	Ptprf
1p34.1	1:43969980-43973370	DPH2, DPH2L2	Diphthamide biosynthesis protein 2	603456					Dph2
1p34.1	1:44043926-44135139	ZNF393	Zinc finger protein-393	609602					Klf17
1p34.1	1:44213443-44220678	DNMAP1, DMAP1	DNMT1-associated protein 1	605077					Dmap1
1p34.1	1:44221069-44355297	PRNPIP, PINT1	Prion protein-interacting protein	609917					Eri3
1p34.1	1:44405159-44651723	RNF220	RING finger protein 220	616136					Rnf220
1p34.1	1:44775573-44778739	RPS8	Ribosomal protein S8	600357					Rps8
1p34.1	1:45343882-45491341	TESK2	Testis-specific protein kinase 2	604746					Tesk2
1p34.1	1:45583987-45618905	NASP	Nuclear autoantigenic sperm protein	603185					Nasp
1p34.1	1:46188680-46220304	POMGNT1, MEB, MDDGA3, MDDGB3, MDDGC3, RP76, LGMDR15	Protein 0-mannose beta-1,2-N-acetylglucosaminyltransferase	606822		Muscular dystrophy-dystroglycanopathy (congenital with mental retardation), type B, 3	613151	Autosomal recessive	3	Pomgnt1
1p34.1	1:46188680-46220304	POMGNT1, MEB, MDDGA3, MDDGB3, MDDGC3, RP76, LGMDR15	Protein 0-mannose beta-1,2-N-acetylglucosaminyltransferase	606822		Muscular dystrophy-dystroglycanopathy (congenital with brain and eye anomalies), type A, 3	253280	Autosomal recessive	3	Pomgnt1
1p34.1	1:46188680-46220304	POMGNT1, MEB, MDDGA3, MDDGB3, MDDGC3, RP76, LGMDR15	Protein 0-mannose beta-1,2-N-acetylglucosaminyltransferase	606822		Retinitis pigmentosa 76	617123	Autosomal recessive	3	Pomgnt1
1p34.1	1:46188680-46220304	POMGNT1, MEB, MDDGA3, MDDGB3, MDDGC3, RP76, LGMDR15	Protein 0-mannose beta-1,2-N-acetylglucosaminyltransferase	606822		Muscular dystrophy-dystroglycanopathy (limb-girdle), type C, 3	613157	Autosomal recessive	3	Pomgnt1
1p34.1	1:46203333-46221255	LURAP1, LRAP35A	Leucine-rich adaptor protein 1	616129					Lurap1
1p33	1:46303612-46316776	UQCRH	Ubiquinol-cytochrome c reductase hinge protein	613844	pseudogene on 1p36				Uqcrh-ps1
1p33	1:46557406-46604310	MKNK1, MNK1	Mitogen-activated protein kinase-interacting serine/threonine kinase 1	606724					Mknk1
1p33	1:47183588-47190098	PDZK1IP1, MAP17	PDZK1-interacting protein 1	607178	near SLC in human, mouse, chicken, zebrafish				Pdzk1ip1
1p33	1:47760527-47997367	TRABD2B, TIKI2	TRAB domain-containing protein 2B	614913					Trabd2b
1p33	1:48258642-48472207	SPATA6, SRF1, HASH	Spermatogenesis-associated protein 6	613947					Spata6
1p33	1:48520156-50023953	AGBL4, CCP6	ATP/GTP-binding protein-like 4	616476					Agbl4
1p32	1:50200000-60800000	PARK10, AAOPD	Parkinson disease 10	606852	max lod at D1S2652; ?associated with CDCP2	{Parkinson disease 10}	606852		2
1p32.3	1:51236272-51273446	RNF11	Ring finger protein 11	612598					Rnf11
1p32.3	1:51616873-51789218	OSBPL9, ORP9	Oxysterol-binding protein-like protein 9	606737					Osbpl9
1p32.3	1:52020130-52056170	TXNDC12, TLP19, ERP18	Thioredoxin domain-containing protein 12	609448					Txndc12
1p32.3	1:52423274-52553462	ZCCHC11, KIAA0191	Zinc finger CCHC domain-containing protein 11	613692					Tut4
1p32.3	1:52927228-53051616	SCP2	Sterol carrier protein-2	184755	mutation identified in 1 LKDMN patient	?Leukoencephalopathy with dystonia and motor neuropathy	613724	Autosomal recessive	3	Scp2
1p32.3	1:53242363-53328148	LRP8, APOER2, MCI1	Low density lipoprotein receptor-related protein 8 (Apolipoprotein E receptor 2)	602600		{Myocardial infarction, susceptibility to}	608446		3	Lrp8
1p32.3	1:53506232-53739170	GLIS1	Glis family zinc finger protein 1	610378					Glis1
1p32.3	1:53765459-53838551	TMEM48, NDC1	Transmembrane protein 48	610115					Ndc1
1p32.3	1:54026680-54053572	TMEM59, DCF1	Transmembrane protein 59	617084					Tmem59
1p32.3	1:54132719-54153180	CDCP2	Cub domain-containing protein 2	612320	?associated with PARK10				Cdcp2
1p32.3	1:54200166-54225488	MRPL37	Mitochondrial ribosomal protein L37	611843					Mrpl37
1p32.3	1:54225430-54413478	SSBP3	Single-stranded DNA-binding protein 3	607390					Ssbp3
1p32.2	1:56645316-56715334	PRKAA2, AMPK	Protein kinase, AMP-activated, alpha-2 catalytic subunit	600497					Prkaa2
1p32.1	1:58654738-58700090	MYSM1, 2ADUB, KIAA1915, BMFS4	MYB-like, SWIRM, and MPN domains-containing protein 1	612176		Bone marrow failure syndrome 4	618116	Autosomal recessive	3	Mysm1
1p32.1	1:59296404-59762729	FGGY, FLJ10986	FGGY carbohydrate kinase domain-containing protein	611370					Fggy
1p31	1:60800000-84400000	PAOD1	Peripheral arterial occlusive disease 1	606787		Peripheral arterial occlusive disease 1	606787		2
1p31.3	1:61681046-61725422	TM2D1, BBP	TM2 domain-containing protein 1	610080					Tm2d1
1p31.3	1:61742465-62163919	PATJ, INADL	PALS1-associated tight junction protein	603199					Patj
1p31.3	1:62236164-62319413	KANK4	KN motif- and ankyrin repeat domain-containing protein 4	614612					Kank4
1p31.3	1:63440769-63529394	ITGB3BP, NRIF3	Integrin, beta-3, binding protein of	605494					Itgb3bp
1p31.3	1:63523300-63585400	EFCAB7, KIAA1799	EF-hand calcium-binding domain-containing protein 7	617632					Efcab7
1p31.3	1:64833222-65067745	JAK1	Janus kinase 1 (a protein-tyrosine kinase)	147795	related gene on 9p24				Jak1
1p31.3	1:66533271-66751138	SGIP1	SH3-domain GRB2-like (endophilin)-interacting protein 1	611540					Sgip1
1p31.3	1:66924894-66988618	MEIR1, KIAA1610	Mesoderm induction-early response protein 1	616848					Mier1
1p31.3	1:67407809-67430439	SERBP1, PAIRBP1	Serpine1 mRNA-binding protein 1	607378					Serbp1
1p31.3	1:67701465-67833471	GNG12	Guanine nucleotide-binding protein, gamma 12	615405					Gng12
1p31.3	1:68045961-68051630	DIRAS3, ARHI	DIRAS family, GTP-binding RAS-like protein 3	605193

## Sheet: Table S4
Table S4. Key information of the common genes obtained by intersecting the genes of component binding proteins and IC-associated diseases.
Gene Symbol	Description	Classifcation	uniprot ID	PBD ID	HgncId	Omim ID	Refseq ID	GenBank	Ensembl	Entrez Gene	Category	Gifts	GC Id	Relevance score	GeneCards Link
IRF1	Interferon Regulatory Factor 1	/	P10914	/	6116	147575	NM_002198	/	ENSG00000125347	3659	Protein Coding	54	GC05M132481	7.75	https://www.genecards.org/cgi-bin/carddisp.pl?gene=IRF1
SDHA	Succinate Dehydrogenase Complex Flavoprotein Subunit A	/	P31040	/	10680	600857	NM_004168	BC001380	ENSG00000073578	6389	Protein Coding	53	GC05P000208	5.6	https://www.genecards.org/cgi-bin/carddisp.pl?gene=SDHA
SOCS3	Suppressor Of Cytokine Signaling 3	/	O14543	/	19391	604176	/	AB004904	ENSG00000184557	9021	Protein Coding	50	GC17M078356	4.71	https://www.genecards.org/cgi-bin/carddisp.pl?gene=SOCS3
APOA1	Apolipoprotein A1	Lipid Transport	P02647	1AV1	600	107680	NM_000039	X02162	ENSG00000118137	335	Protein Coding	56	GC11M116835	6.55	https://www.genecards.org/cgi-bin/carddisp.pl?gene=APOA1
FABP2	Fatty Acid Binding Protein 2	Transport Protein	P12104	2MO5	3556	134640	NM_000134	J03465	ENSG00000145384	2169	Protein Coding	49	GC04M119317	5.47	https://www.genecards.org/cgi-bin/carddisp.pl?gene=FABP2
JUN	Jun Proto-Oncogene, AP-1 Transcription Factor Subunit	Structural Protein	P05412	5FV8	6204	165160	NM_002228	AY217548	ENSG00000177606	3725	Protein Coding	56	GC01M058780	10.35	https://www.genecards.org/cgi-bin/carddisp.pl?gene=JUN
FOS	Fos Proto-Oncogene, AP-1 Transcription Factor Subunit	Transcription/Dna	P01100	1S9K	3796	164810	NM_005252	K00650	ENSG00000170345	2353	Protein Coding	57	GC14P075278	5.27	https://www.genecards.org/cgi-bin/carddisp.pl?gene=FOS
NFE2L2	Nuclear Factor, Erythroid 2 Like 2	Transcription	Q16236	5WFV	7782	600492	NM_006164	/	ENSG00000116044	4780	Protein Coding	53	GC02M177227	5.11	https://www.genecards.org/cgi-bin/carddisp.pl?gene=NFE2L2
ADCY2	adenylate cyclase 2	/	P26769	/	233	103071	/	AB028983	ENSG00000078295	108	Protein Coding	50	GC05P007396	6	https://www.genecards.org/Search/Keyword?queryString=ADCY2
NFKB1	Nuclear Factor Kappa B Subunit 1	Transcription/Dna	P19838	3GUT	7794	164011	NM_003998	M58603	ENSG00000109320	4790	Protein Coding	60	GC04P102501	14.34	https://www.genecards.org/cgi-bin/carddisp.pl?gene=NFKB1
MGAM	Maltase-glucoamylase	Hydrolase	O43451	3TON	7043	154360	NC_000007.14	/	ENSG00000257335	8972	Protein Coding	48	GC07P144396	10	https://www.genecards.org/Search/Keyword?queryString=MGAM
PRKCA	Protein Kinase C Alpha	Kinase	P17252	4RA4	9393	176960	NC_000017.11	/	ENSG00000154229	5578	Protein Coding	57	GC17P066302	9	https://www.genecards.org/Search/Keyword?queryString=PRKCA
PRKCB	Protein Kinase C Beta	Kinase	P05771	2I0E	9395	176970	NC_000016.10	/	ENSG00000166501	5579	Protein Coding		GC16P023755	8	https://www.genecards.org/Search/Keyword?queryString=PRKCB
PPARG	Peroxisome Proliferator Activated Receptor Gamma	Transcription	P37231	6IZM	9236	601487	NM_005037	X90563	ENSG00000132170	5468	Protein Coding	60	GC03P012328	14.93	https://www.genecards.org/cgi-bin/carddisp.pl?gene=PPARG
RELA	RELA Proto-Oncogene, NF-KB Subunit	Transcription	Q04206	5U4K	9955	164014	NM_021975	Z22951	ENSG00000173039	5970	Protein Coding	55	GC11M065671	10.94	https://www.genecards.org/cgi-bin/carddisp.pl?gene=RELA
STAT1	Signal Transducer And Activator Of Transcription 1	Transcription/Viral Protein	P42224	3WWT	11362	600555	NM_007315	/	ENSG00000115415	6772	Protein Coding	60	GC02M190964	15	https://www.genecards.org/cgi-bin/carddisp.pl?gene=STAT1
VDR	Vitamin D Receptor	Transcription	P11473	5YSY	12679	601769	/	J03258	ENSG00000111424	7421	Protein Coding	57	GC12M047841	11.92	https://www.genecards.org/cgi-bin/carddisp.pl?gene=VDR
EDN3	Endothelin 3	Signaling Protein/Protein Binding	P14138	6IGK	3178	131242	NM_000114	X52001	ENSG00000124205	1908	Protein Coding	52	GC20P059300	6.76	https://www.genecards.org/cgi-bin/carddisp.pl?gene=EDN3
ERBB2	Erb-B2 Receptor Tyrosine Kinase 2	Signaling Protein	P04626	6J71	3430	164870	NM_004448	X03363	ENSG00000141736	2064	Protein Coding	62	GC17P039687	11.81	https://www.genecards.org/cgi-bin/carddisp.pl?gene=ERBB2
IL1B	Interleukin 1 Beta	Signaling Protein	P01584	5MVZ	5992	147720	NM_000576	M15330	ENSG00000125538	3553	Protein Coding	55	GC02M112829	28.48	https://www.genecards.org/cgi-bin/carddisp.pl?gene=IL1B
MAPK1	Mitogen-Activated Protein Kinase 1	Signaling Protein	P28482	6Q7K	6871	176948	/	M84489	ENSG00000100030	5594	Protein Coding	58	GC22M021754	7.1	https://www.genecards.org/cgi-bin/carddisp.pl?gene=MAPK1
BCL2	BCL2, Apoptosis Regulator	Viral Protein/Inhibitor	P10415	5JSN	990	151430	NM_000657	M14745	ENSG00000108691	596	Protein Coding	59	GC18M063123	4.71	https://www.genecards.org/cgi-bin/carddisp.pl?gene=BCL2
CRP	C-Reactive Protein	Acute-Phase Protein	P02741	1GNH	2367	123260	NM_000567	M11725	ENSG00000132693,	1401	Protein Coding	53	GC01M159682	25.26	https://www.genecards.org/cgi-bin/carddisp.pl?gene=CRP
ESR1	Estrogen Receptor 1	Nuclear Protein	P03372	6CZN	3467	133430	NM_000125	X03635	ENSG00000091831	2099	Protein Coding	61	GC06P151656	7.5	https://www.genecards.org/cgi-bin/carddisp.pl?gene=ESR1
NR1I2	Nuclear Receptor Subfamily 1 Group I Member 2	Nuclear Protein	O75469	6DUP	7968	603065	/	AF061056	ENSG00000144852	8856	Protein Coding	52	GC03P119780	13.84	https://www.genecards.org/cgi-bin/carddisp.pl?gene=NR1I2
EGF	Epidermal Growth Factor	Hormone	P01133	2KV4	3229	131530	/	X04571	ENSG00000138798	1950	Protein Coding	58	GC04P109912	9.06	https://www.genecards.org/cgi-bin/carddisp.pl?gene=EGF
EGFR	Epidermal Growth Factor Receptor	Hormone/Growth Factor Receptor	P00533	1NQL	3236	131550	NM_005228	/	ENSG00000146648,	1956	Protein Coding	62	GC07P055019	18.48	https://www.genecards.org/cgi-bin/carddisp.pl?gene=EGFR
IFNB1	Interferon Beta 1	Interferon	P01574	1AU1	5434	147640	NM_002176	/	ENSG00000171855	3456	Protein Coding	48	GC09M021077	4.55	https://www.genecards.org/cgi-bin/carddisp.pl?gene=IFNB1
DUOX2	Dual Oxidase 2	/	Q9NRD8	/	13273	606759	NM_014080	AF181972	ENSG00000140279,	50506	Protein Coding	49	GC15M045092	11.47	https://www.genecards.org/cgi-bin/carddisp.pl?gene=DUOX2
LCT	Lactase	/	P09848	/	6530	603202	NM_002299	X07994	ENSG00000115850	3938	Protein Coding	51	GC02M135787	8.96	https://www.genecards.org/cgi-bin/carddisp.pl?gene=LCT
MAPK8	Mitogen-Activated Protein Kinase 8	De Novo Protein	P45983	5LW1	6881	601158	/	L26318	ENSG00000107643	5599	Protein Coding	56	GC10P048306	5.63	https://www.genecards.org/cgi-bin/carddisp.pl?gene=MAPK8
AKT1	AKT Serine/Threonine Kinase 1	Transferase	P31749	3OCB	391	164730	NM_005163	M63167	ENSG00000142208	207	Protein Coding	62	GC14M104769	15.78	https://www.genecards.org/cgi-bin/carddisp.pl?gene=AKT1
ALK	anaplastic lymphoma receptor tyrosine kinase	Transferase	Q9UM73	3L9P	427	105590	NM_004304	D45915	ENSG00000171094	238	Protein Coding	58	GC02M029156	5.21	https://www.genecards.org/cgi-bin/carddisp.pl?gene=ALK
CASP3	Caspase 3	Hydrolase	P42574	2XYG	1504	600636	NM_004346	BC016926	ENSG00000164305	836	Protein Coding	57	GC04M184627	7.47	https://www.genecards.org/cgi-bin/carddisp.pl?gene=CASP3
CASP8	Caspase 8	Hydrolase	Q14790	3KJQ	1509	601763	NM_001228	U60520	ENSG00000064012	841	Protein Coding	59	GC02P201233	7.69	https://www.genecards.org/cgi-bin/carddisp.pl?gene=CASP8
CASP9	Caspase 9	Hydrolase	P55211	2AR9	1511	602234	NM_032996	U60521	ENSG00000132906	842	Protein Coding	54	GC01M015565	7.74	https://www.genecards.org/cgi-bin/carddisp.pl?gene=CASP9
CAT	Catalase	Oxidoreductase	P04040	1DGF	1516	115500	NM_001752	AY028632	ENSG00000121691	847	Protein Coding	57	GC11P034460	5.33	https://www.genecards.org/cgi-bin/carddisp.pl?gene=CAT
CDKN1A	Cyclin Dependent Kinase Inhibitor 1A	Cyclin-Dependent Kinase	P38936	/	1784	116899	NM_078467	U03106	ENSG00000124762	1026	Protein Coding	57	GC06P042554	10.56	https://www.genecards.org/cgi-bin/carddisp.pl?gene=CDKN1A
CHEK2	Checkpoint Kinase 2	Transferase	O96017	4BDA	16627	604373	NM_001005735	AF086904	ENSG00000183765,	11200	Protein Coding	60	GC22M028687	4.6	https://www.genecards.org/cgi-bin/carddisp.pl?gene=CHEK2
GSTM1	Glutathione S-Transferase Mu 1	Transferase	P09488	2F3M	4632	138350	NM_000561	BC036805	ENSG00000134184	2944	Protein Coding	48	GC01P109687	6.61	https://www.genecards.org/cgi-bin/carddisp.pl?gene=GSTM1
GSTP1	Glutathione S-Transferase Pi 1	Transferase	P09211	6AP9	4638	134660	NM_000852	U12472	ENSG00000084207	2950	Protein Coding	58	GC11P067583	5.69	https://www.genecards.org/cgi-bin/carddisp.pl?gene=GSTP1
HIF1A	Hypoxia Inducible Factor 1 Subunit Alpha	Ligase	Q16665	6GMR	4910	603348	NM_001530	U22431	ENSG00000100644	3901	Protein Coding	54	GC14P061695	5.9	https://www.genecards.org/cgi-bin/carddisp.pl?gene=HIF1A
HMOX1	Heme Oxygenase 1	Oxidoreductase	P09601	6EHA	5013	141250	/	/	ENSG00000100292	3162	Protein Coding	59	GC22P035380	4.96	https://www.genecards.org/cgi-bin/carddisp.pl?gene=HMOX1
IGF1R	Insulin Like Growth Factor 1 Receptor	Transferase	P08069	5U8Q	5465	147370	NM_000875	M69229	ENSG00000140443	3480	Protein Coding	62	GC15P098648	4.76	https://www.genecards.org/cgi-bin/carddisp.pl?gene=IGF1R
MMP1	Matrix Metallopeptidase 1	Hydrolase/Peptide	P03956	4AUO	7155	120353	NM_002421	X54925	ENSG00000196611	4312	Protein Coding	58	GC11M102810	14.28	https://www.genecards.org/cgi-bin/carddisp.pl?gene=MMP1
MMP2	Matrix Metallopeptidase 2	Hydrolase/Hydrolase Inhibitor	P08253	3AYU	7166	120360	/	/	ENSG00000087245	4313	Protein Coding	60	GC16P055424	12.52	https://www.genecards.org/cgi-bin/carddisp.pl?gene=MMP2
MMP3	Matrix Metallopeptidase 3	Hydrolase/Hydrolase Inhibitor	P08254	4G9L	7173	185250	NM_002422	X05232	ENSG00000149968	4314	Protein Coding	58	GC11M102835	10.41	https://www.genecards.org/cgi-bin/carddisp.pl?gene=MMP3
MMP9	Matrix Metallopeptidase 9	Hydrolase	P14780	6ESM	7176	120361	/	/	ENSG00000100985	4318	Protein Coding	60	GC20P046008	19.6	https://www.genecards.org/cgi-bin/carddisp.pl?gene=MMP9
NOS2	Nitric Oxide Synthase 2	Oxidoreductase	P35228	5TP6	7873	163730	NM_000625	U20141	ENSG00000007171	4843	Protein Coding	57	GC17M027756	16.64	https://www.genecards.org/cgi-bin/carddisp.pl?gene=NOS2
NOS3	Nitric Oxide Synthase 3	Oxidoreductase	P29474	6CIE	7876	163729	NM_000603	/	ENSG00000164867	4846	Protein Coding	58	GC07P150990	5.55	https://www.genecards.org/cgi-bin/carddisp.pl?gene=NOS3
ODC1	Ornithine Decarboxylase 1	Lyase/Lyase Inhibitor	P11926	5BWA	8109	165640	/	/	ENSG00000115758	4953	Protein Coding	53	GC02M010432	7.66	https://www.genecards.org/cgi-bin/carddisp.pl?gene=ODC1
PLAU	Plasminogen Activator, Urokinase	Hydrolase	P00749	6NMB	9052	191840	NM_002658	BC013575	ENSG00000122861	5328	Protein Coding	58	GC10P073909	5.93	https://www.genecards.org/cgi-bin/carddisp.pl?gene=PLAU
PRSS1	Serine Protease 1	Hydrolase/Hydrolase Inhibitor	P07477	4WWY	9475	276000	/	M22612	ENSG00000204983	5644	Protein Coding	52	GC07P144058	8.62	https://www.genecards.org/cgi-bin/carddisp.pl?gene=PRSS1
PTGS1	Prostaglandin-Endoperoxide Synthase 1	Oxidoreductase	P23219	/	9604	176805	/	M59979	ENSG00000095303	5742	Protein Coding	54	GC09P122370	11.41	https://www.genecards.org/cgi-bin/carddisp.pl?gene=PTGS1
PTGS2	Prostaglandin-Endoperoxide Synthase 2	Oxidoreductase	P35354	5KIR	9605	600262	NM_000963	D28235	ENSG00000073756	5743	Protein Coding	56	GC01M186640	19.66	https://www.genecards.org/cgi-bin/carddisp.pl?gene=PTGS2
SERPINE1	Serpin Family E Member 1	Hydrolase Inhibitor/Hydrolase	P05121	5ZLZ	8583	173360	NM_000602	M16006	ENSG00000106366	5054	Protein Coding	57	GC07P101127	7.22	https://www.genecards.org/cgi-bin/carddisp.pl?gene=SERPINE1
SI	Sucrase-Isomaltase	Hydrolase	P14410	3LPO	10856	609845	NM_001041	X63597	ENSG00000090402	6476	Protein Coding	50	GC03M164978	9.71	https://www.genecards.org/cgi-bin/carddisp.pl?gene=SI
THBD	Thrombomodulin	Hydrolase	P07204	5TO3	11784	188040	/	/	ENSG00000178726	7056	Protein Coding	50	GC20M023026	8.44	https://www.genecards.org/cgi-bin/carddisp.pl?gene=THBD
TOP1	DNA Topoisomerase I	Isomerase/Dna	P11387	1TL8	11986	126420	/	/	ENSG00000198900	7150	Protein Coding	53	GC20P041028	4.51	https://www.genecards.org/cgi-bin/carddisp.pl?gene=TOP1
TREH	Trehalase	/	O43280	/	12266	275360	NM_007180	AB000824	ENSG00000118094	11181	Protein Coding	49	GC11M118562	9.5	https://www.genecards.org/cgi-bin/carddisp.pl?gene=TREH
ALOX5	Arachidonate 5-Lipoxygenase	Oxidoreductase	P09917	3O8Y	435	152390	/	J03571	ENSG00000012779	240	Protein Coding	55	GC10P045338	10	https://www.genecards.org/cgi-bin/carddisp.pl?gene=ALOX5
IGFBP3	Insulin Like Growth Factor Binding Protein 3	/	P17936	/	5472	146732	NM_001013398	/	ENSG00000146674	3486	Protein Coding	52	GC07M045912	5.56	https://www.genecards.org/cgi-bin/carddisp.pl?gene=IGFBP3
LYZ	Lysozyme	Sugar Binding Protein	P61626	5LSH	6740	153450	NM_000239	X14008	ENSG00000090382	4069	Protein Coding	53	GC12P069348	4.74	https://www.genecards.org/cgi-bin/carddisp.pl?gene=LYZ
MPO	Myeloperoxidase	Metal Binding Protein	P05164	5QJ2	7218	606989	/	/	ENSG00000005381	4353	Protein Coding	57	GC17M058269	24.24	https://www.genecards.org/cgi-bin/carddisp.pl?gene=MPO
MSH2	MutS Homolog 2	Dna Binding Protein/Dna	P43246	3THW	7325	609309	/	U03911	ENSG00000095002	4436	Protein Coding	55	GC02P047402	18.14	https://www.genecards.org/cgi-bin/carddisp.pl?gene=MSH2
MYC	MYC Proto-Oncogene, BHLH Transcription Factor	Peptide Binding Protein	P01106	6C4U	7553	190080	/	/	ENSG00000136997	4069	Protein Coding	59	GC08P127735	12.07	https://www.genecards.org/cgi-bin/carddisp.pl?gene=MYC
CXCL2	C-X-C Motif Chemokine Ligand 2	Immune System	P19875	5OB5	4603	139110	NM_002089	M36820	ENSG00000081041,	2920	Protein Coding	47	GC04M074097	5.4	https://www.genecards.org/cgi-bin/carddisp.pl?gene=CXCL2
F3	Coagulation Factor III, Tissue Factor	Immune System	P13726	5W06	3541	134390	NM_001993	BC011029	ENSG00000117525	2152		52	GC01M094466	8.84	https://www.genecards.org/cgi-bin/carddisp.pl?gene=F3
IBD19	Inflammatory Bowel Disease 19	Immune System	/	/	/	612278	/	/	/	/	Genetic Locus	3	GC00U934034	8.94	https://www.genecards.org/cgi-bin/carddisp.pl?gene=IBD19
IBD7	Inflammatory Bowel Disease 7	Immune System	/	/	/	605225	/	/	/	/	Genetic Locus	7	GC01U990338	17.7	https://www.genecards.org/cgi-bin/carddisp.pl?gene=IBD7
ICAM1	Intercellular Adhesion Molecule 1	Virus	P05362	6EIT	5344	147840	/	/	ENSG00000090339	3383	Protein Coding	57	GC19P010270	18.25	https://www.genecards.org/cgi-bin/carddisp.pl?gene=ICAM1
IL1A	Interleukin 1 Alpha	Immune System/Dna	P01583	5UC6	5991	147760	NM_000575	M28983	ENSG00000115008	3552	Protein Coding	50	GC02M112773	11.4	https://www.genecards.org/cgi-bin/carddisp.pl?gene=IL1A
IL2	Interleukin 2	Cytokine/Immune System	P60568	5UTZ	6001	147680	/	U25676	ENSG00000109471	3558	Protein Coding	52	GC04M122451	23.65	https://www.genecards.org/cgi-bin/carddisp.pl?gene=IL2
IL4	Interleukin 4	Immune System	P05112	5FHX	6014	147780	NM_000589	M23442	ENSG00000113520	3565	Protein Coding	53	GC05P132673	19.38	https://www.genecards.org/cgi-bin/carddisp.pl?gene=IL4
IL6	Interleukin 6	Immune System	P05231	5FUC	6018	147620	NM_000600	M18403	ENSG00000136244	3569	Protein Coding	55	GC07P022765	44.73	https://www.genecards.org/cgi-bin/carddisp.pl?gene=IL6
MET	MET Proto-Oncogene, Receptor Tyrosine Kinase	Immune System	P08581	6I04	7029	164860	/	M35073	ENSG00000105976	4233	Protein Coding	62	GC07P116672	9.45	https://www.genecards.org/cgi-bin/carddisp.pl?gene=MET
SPP1	Secreted Phosphoprotein 1	Immune System	P10451	3CXD	11255	166490	/	/	ENSG00000118785	6696	Protein Coding	52	GC04P087975	4.88	https://www.genecards.org/cgi-bin/carddisp.pl?gene=SPP1
TNFSF15	TNF Superfamily Member 15	Immune System	O95150	3MI8	11931	604052	NM_005118	AF039390	ENSG00000181634	9966	Protein Coding	52	GC09M114784	14.47	https://www.genecards.org/cgi-bin/carddisp.pl?gene=TNFSF15
VEGFA	Vascular Endothelial Growth Factor A	Immune System	P15692	6BFT	12680	192240	NM_001025366	AB021221	ENSG00000112715	7422	Protein Coding	57	GC06P043770	13.2	https://www.genecards.org/cgi-bin/carddisp.pl?gene=VEGFA
BAX	BCL2 Associated X, Apoptosis Regulator	Apoptosis	Q07812	2XA0	959	600040	NM_138763	/	ENSG00000087088	581	Protein Coding	55	GC19P048954	7.29	https://www.genecards.org/cgi-bin/carddisp.pl?gene=BAX
CCL2	C-C Motif Chemokine Ligand 2	Viral Protein/Cytokine	P13500	4ZK9	10618	158105	NM_002982	BC009716	ENSG00000108691	6437	Protein Coding	55	GC17P034255	14.66	https://www.genecards.org/cgi-bin/carddisp.pl?gene=CCL2
CCND1	Cyclin D1	Cell Cycle	P24385	5VZU	10899	168461	NM_170679	Z23022	ENSG00000110092	595	Protein Coding	59	GC11P069641	16.34	https://www.genecards.org/cgi-bin/carddisp.pl?gene=CCND1
CD40LG	CD40 Ligand	Cytokine	P29965	3LKJ	11935	300386	NM_000074	X67878	ENSG00000102245	959	Protein Coding	54	GC0XP136649	12.65	https://www.genecards.org/cgi-bin/carddisp.pl?gene=CD40LG
CXCL10	C-X-C Motif Chemokine Ligand 10	Cytokine	P02778	1LV9	10637	147310	/	X02530	ENSG00000169245	3627	Protein Coding	50	GC04M076021	10.05	https://www.genecards.org/cgi-bin/carddisp.pl?gene=CXCL10
CXCL8	C-X-C Motif Chemokine Ligand 8	Cytokine	P10145	4XDX	6025	146930	NM_000584	Y00787	ENSG00000169429	/	Protein Coding	46	GC04P073740	26.44	https://www.genecards.org/cgi-bin/carddisp.pl?gene=CXCL8
IFNG	Interferon Gamma	Cytokine	P01579	6E3K	5438	147570	/	/	ENSG00000111537	3458	Protein Coding	54	GC12M068064	27.48	https://www.genecards.org/cgi-bin/carddisp.pl?gene=IFNG
IGF2	Insulin Like Growth Factor 2	Cell Cycle	P01344	5L3L	5466	147470	NM_000612	AK025719	ENSG00000167244	3481	Protein Coding	54	GC11M002130	6.94	https://www.genecards.org/cgi-bin/carddisp.pl?gene=IGF2
IL10	Interleukin 10	Cytokine	P22301	2H24	5962	124092	NM_000572	M57627	ENSG00000136634	3586	Protein Coding	53	GC01M206767	60.63	https://www.genecards.org/cgi-bin/carddisp.pl?gene=IL10
SELE	Selectin E	Cell Adhesion	P16581	6EYI	10718	131210	NM_000450	M30640	ENSG00000007908	6401	Protein Coding	51	GC01M169722	13.2	https://www.genecards.org/cgi-bin/carddisp.pl?gene=SELE
VCAM1	Vascular Cell Adhesion Molecule 1	Cell Adhesion	P19320	1IJ9	12663	192225	NM_001078	M60335	ENSG00000162692	7412	Protein Coding	52	GC01P100719	10.15	https://www.genecards.org/cgi-bin/carddisp.pl?gene=VCAM1

## Sheet: Table S5
Table S5. The topological features of all nodes in the IC targets’ PPI network constructed by string website.
#node1	node2	node1_string_internal_id	node2_string_internal_id	node1_external_id	node2_external_id	neighborhood_on_chromosome	gene_fusion	phylogenetic_cooccurrence	homology	coexpression	experimentally_determined_interaction	database_annotated	automated_textmining	combined_score
AKT1	NOS3	4450372	4437409	9606.ENSP00000451828	9606.ENSP00000297494	0	0	0	0	0.049	0.693	0.9	0.97	0.999
CASP8	CASP3	4442125	4438651	9606.ENSP00000351273	9606.ENSP00000311032	0	0	0	0.835	0.061	0.993	0.9	0.978	0.999
CDKN1A	CCND1	4447168	4433391	9606.ENSP00000384849	9606.ENSP00000227507	0	0	0	0	0.084	0.993	0.9	0.857	0.999
EGFR	EGF	4436186	4435570	9606.ENSP00000275493	9606.ENSP00000265171	0	0	0	0	0.16	0.933	0.9	0.972	0.999
JUN	FOS	4443699	4438204	9606.ENSP00000360266	9606.ENSP00000306245	0	0	0	0	0.656	0.879	0.9	0.975	0.999
MAPK8	JUN	4446429	4443699	9606.ENSP00000378974	9606.ENSP00000360266	0	0	0	0	0	0.788	0.9	0.985	0.999
PLAU	SERPINE1	4444017	4433266	9606.ENSP00000361850	9606.ENSP00000223095	0	0	0	0	0.214	0.881	0.9	0.926	0.999
IGF2	IGF1R	4447717	4435797	9606.ENSP00000391826	9606.ENSP00000268035	0	0	0	0	0	0.522	0.9	0.951	0.997
IL10	IL6	4448642	4447254	9606.ENSP00000412237	9606.ENSP00000385675	0	0	0	0	0.077	0	0.9	0.974	0.997
IL1B	IL1A	4435241	4435240	9606.ENSP00000263341	9606.ENSP00000263339	0	0	0	0	0.753	0	0.9	0.921	0.997
BCL2	CASP8	4446777	4442125	9606.ENSP00000381185	9606.ENSP00000351273	0	0	0	0	0	0.993	0	0.43	0.996
ERBB2	EGF	4435897	4435570	9606.ENSP00000269571	9606.ENSP00000265171	0	0	0	0	0.16	0.406	0.9	0.94	0.996
IGF2	IGFBP3	4447717	4445494	9606.ENSP00000391826	9606.ENSP00000370473	0	0	0	0	0.155	0.379	0.9	0.938	0.996
IL10	CXCL8	4448642	4438229	9606.ENSP00000412237	9606.ENSP00000306512	0	0	0	0	0.061	0	0.9	0.962	0.996
IL10	IL1B	4448642	4435241	9606.ENSP00000412237	9606.ENSP00000263341	0	0	0	0	0.085	0	0.9	0.96	0.996
IL6	IL4	4447254	4433533	9606.ENSP00000385675	9606.ENSP00000231449	0	0	0	0	0	0	0.9	0.968	0.996
JUN	MAPK1	4443699	4432880	9606.ENSP00000360266	9606.ENSP00000215832	0	0	0	0	0	0.411	0.9	0.952	0.996
MYC	CDKN1A	4451407	4447168	9606.ENSP00000479618	9606.ENSP00000384849	0	0	0	0	0	0.378	0.9	0.945	0.996
NFE2L2	HMOX1	4446632	4432912	9606.ENSP00000380252	9606.ENSP00000216117	0	0	0	0	0	0	0.9	0.968	0.996
VEGFA	HIF1A	4451310	4449842	9606.ENSP00000478570	9606.ENSP00000437955	0	0	0	0	0.062	0.348	0.9	0.947	0.996
AKT1	CDKN1A	4450372	4447168	9606.ENSP00000451828	9606.ENSP00000384849	0	0	0	0	0	0.696	0.9	0.851	0.995
IL10	CCL2	4448642	4433339	9606.ENSP00000412237	9606.ENSP00000225831	0	0	0	0	0	0	0.9	0.955	0.995
AKT1	CASP9	4450372	4440164	9606.ENSP00000451828	9606.ENSP00000330237	0	0	0	0	0	0.393	0.9	0.919	0.994
CASP8	CASP9	4442125	4440164	9606.ENSP00000351273	9606.ENSP00000330237	0	0	0	0.707	0	0.993	0	0.956	0.994
VEGFA	EGF	4451310	4435570	9606.ENSP00000478570	9606.ENSP00000265171	0	0	0	0	0	0	0.9	0.937	0.993
VEGFA	NOS3	4451310	4437409	9606.ENSP00000478570	9606.ENSP00000297494	0	0	0	0	0.062	0	0.9	0.934	0.993
CXCL8	IL4	4438229	4433533	9606.ENSP00000306512	9606.ENSP00000231449	0	0	0	0	0	0	0.9	0.927	0.992
CXCL8	IL1B	4438229	4435241	9606.ENSP00000306512	9606.ENSP00000263341	0	0	0	0	0.676	0	0	0.977	0.992
FOS	MAPK1	4438204	4432880	9606.ENSP00000306245	9606.ENSP00000215832	0	0	0	0	0	0.523	0.9	0.852	0.992
IL6	SOCS3	4447254	4440175	9606.ENSP00000385675	9606.ENSP00000330341	0	0	0	0	0.207	0	0.9	0.917	0.992
MYC	JUN	4451407	4443699	9606.ENSP00000479618	9606.ENSP00000360266	0	0	0	0	0.063	0.379	0.9	0.878	0.992
MYC	AKT1	4451407	4450372	9606.ENSP00000479618	9606.ENSP00000451828	0	0	0	0	0.052	0.156	0.9	0.915	0.992
RELA	NFKB1	4447098	4433374	9606.ENSP00000384273	9606.ENSP00000226574	0	0	0	0.776	0.133	0.9	0.9	0.886	0.992
AKT1	ESR1	4450372	4448358	9606.ENSP00000451828	9606.ENSP00000405330	0	0	0	0	0.055	0.407	0.9	0.867	0.991
IL10	CXCL10	4448642	4438146	9606.ENSP00000412237	9606.ENSP00000305651	0	0	0	0	0.083	0	0.9	0.913	0.991
IL1B	IL4	4435241	4433533	9606.ENSP00000263341	9606.ENSP00000231449	0	0	0	0	0	0	0.9	0.916	0.991
IL4	CCL2	4433533	4433339	9606.ENSP00000231449	9606.ENSP00000225831	0	0	0	0	0	0	0.9	0.918	0.991
ESR1	CCND1	4448358	4433391	9606.ENSP00000405330	9606.ENSP00000227507	0	0	0	0	0	0.384	0.9	0.858	0.99
MAPK8	FOS	4446429	4438204	9606.ENSP00000378974	9606.ENSP00000306245	0	0	0	0	0	0.26	0.9	0.885	0.99
ESR1	IGF1R	4448358	4435797	9606.ENSP00000405330	9606.ENSP00000268035	0	0	0	0	0	0.407	0.9	0.835	0.989
STAT1	IFNG	4442456	4433446	9606.ENSP00000354394	9606.ENSP00000229135	0	0	0	0	0.063	0	0.9	0.898	0.989
VEGFA	MMP9	4451310	4443919	9606.ENSP00000478570	9606.ENSP00000361405	0	0	0	0	0	0	0.8	0.946	0.989
AKT1	HIF1A	4450372	4449842	9606.ENSP00000451828	9606.ENSP00000437955	0	0	0	0	0	0.362	0.9	0.827	0.988
CASP8	MAPK1	4442125	4432880	9606.ENSP00000351273	9606.ENSP00000215832	0	0	0	0	0	0.482	0.9	0.778	0.987
CXCL8	CXCL10	4438229	4438146	9606.ENSP00000306512	9606.ENSP00000305651	0	0	0	0	0.144	0	0.9	0.869	0.987
RELA	CXCL8	4447098	4438229	9606.ENSP00000384273	9606.ENSP00000306512	0	0	0	0	0.065	0.342	0.9	0.817	0.987
MYC	MAPK1	4451407	4432880	9606.ENSP00000479618	9606.ENSP00000215832	0	0	0	0	0	0.379	0.9	0.798	0.986
STAT1	SOCS3	4442456	4440175	9606.ENSP00000354394	9606.ENSP00000330341	0	0	0	0	0.062	0.106	0.9	0.856	0.986
ESR1	NOS3	4448358	4437409	9606.ENSP00000405330	9606.ENSP00000297494	0	0	0	0	0	0.472	0.9	0.749	0.985
IL10	ICAM1	4448642	4435501	9606.ENSP00000412237	9606.ENSP00000264832	0	0	0	0	0	0	0.9	0.858	0.985
IL6	CXCL8	4447254	4438229	9606.ENSP00000385675	9606.ENSP00000306512	0	0	0	0	0.581	0	0	0.966	0.985
JUN	CCND1	4443699	4433391	9606.ENSP00000360266	9606.ENSP00000227507	0	0	0	0	0	0	0.9	0.862	0.985
STAT1	EGFR	4442456	4436186	9606.ENSP00000354394	9606.ENSP00000275493	0	0	0	0	0.061	0.42	0.9	0.764	0.985
IL6	JUN	4447254	4443699	9606.ENSP00000385675	9606.ENSP00000360266	0	0	0	0	0.053	0	0.9	0.85	0.984
IL6	IL1B	4447254	4435241	9606.ENSP00000385675	9606.ENSP00000263341	0	0	0	0	0.43	0	0	0.973	0.984
CXCL2	CXCL8	4449392	4438229	9606.ENSP00000427279	9606.ENSP00000306512	0	0	0	0.874	0.824	0	0.9	0.767	0.983
IL6	RELA	4447254	4447098	9606.ENSP00000385675	9606.ENSP00000384273	0	0	0	0	0	0.223	0.9	0.804	0.983
IL6	STAT1	4447254	4442456	9606.ENSP00000385675	9606.ENSP00000354394	0	0	0	0	0.058	0.163	0.9	0.818	0.983
MYC	ESR1	4451407	4448358	9606.ENSP00000479618	9606.ENSP00000405330	0	0	0	0	0	0.442	0.9	0.721	0.983
VEGFA	JUN	4451310	4443699	9606.ENSP00000478570	9606.ENSP00000360266	0	0	0	0	0.066	0.261	0.9	0.794	0.983
ESR1	FOS	4448358	4438204	9606.ENSP00000405330	9606.ENSP00000306245	0	0	0	0	0	0.475	0.9	0.688	0.982
IL6	CCL2	4447254	4433339	9606.ENSP00000385675	9606.ENSP00000225831	0	0	0	0	0.267	0	0	0.977	0.982
IL6	FOS	4447254	4438204	9606.ENSP00000385675	9606.ENSP00000306245	0	0	0	0	0.088	0	0.9	0.819	0.982
IL6	MAPK1	4447254	4432880	9606.ENSP00000385675	9606.ENSP00000215832	0	0	0	0	0	0	0.9	0.834	0.982
VEGFA	SERPINE1	4451310	4433266	9606.ENSP00000478570	9606.ENSP00000223095	0	0	0	0	0.076	0	0.9	0.821	0.982
CDKN1A	JUN	4447168	4443699	9606.ENSP00000384849	9606.ENSP00000360266	0	0	0	0	0.079	0.305	0.9	0.743	0.981
CHEK2	MSH2	4445704	4433580	9606.ENSP00000372023	9606.ENSP00000233146	0	0	0	0	0.361	0.522	0	0.942	0.981
CDKN1A	CASP3	4447168	4438651	9606.ENSP00000384849	9606.ENSP00000311032	0	0	0	0	0	0.682	0.8	0.718	0.98
CXCL8	CCL2	4438229	4433339	9606.ENSP00000306512	9606.ENSP00000225831	0	0	0	0	0.278	0.667	0	0.925	0.98
IRF1	IFNG	4433930	4433446	9606.ENSP00000245414	9606.ENSP00000229135	0	0	0	0	0.089	0	0.9	0.805	0.98
RELA	JUN	4447098	4443699	9606.ENSP00000384273	9606.ENSP00000360266	0	0	0	0	0.069	0.457	0.9	0.667	0.98
RELA	IRF1	4447098	4433930	9606.ENSP00000384273	9606.ENSP00000245414	0	0	0	0	0.062	0.379	0.9	0.709	0.98
VEGFA	IGF2	4451310	4447717	9606.ENSP00000478570	9606.ENSP00000391826	0	0	0	0	0.069	0	0.9	0.809	0.98
CXCL2	CXCL10	4449392	4438146	9606.ENSP00000427279	9606.ENSP00000305651	0	0	0	0	0.139	0	0.9	0.784	0.979
CXCL2	IL10	4449392	4448642	9606.ENSP00000427279	9606.ENSP00000412237	0	0	0	0	0.064	0	0.9	0.801	0.979
ESR1	JUN	4448358	4443699	9606.ENSP00000405330	9606.ENSP00000360266	0	0	0	0	0	0.472	0.9	0.646	0.979
VEGFA	EGFR	4451310	4436186	9606.ENSP00000478570	9606.ENSP00000275493	0	0	0	0	0.089	0	0.6	0.947	0.979
VEGFA	MMP2	4451310	4433061	9606.ENSP00000478570	9606.ENSP00000219070	0	0	0	0	0.065	0	0.8	0.899	0.979
AKT1	IL2	4450372	4433376	9606.ENSP00000451828	9606.ENSP00000226730	0	0	0	0	0	0	0.9	0.793	0.978
EGF	SERPINE1	4435570	4433266	9606.ENSP00000265171	9606.ENSP00000223095	0	0	0	0	0	0	0.9	0.798	0.978
IL6	SPP1	4447254	4446370	9606.ENSP00000385675	9606.ENSP00000378517	0	0	0	0	0.06	0	0.9	0.793	0.978
JUN	CCL2	4443699	4433339	9606.ENSP00000360266	9606.ENSP00000225831	0	0	0	0	0.062	0	0.9	0.792	0.978
MAPK8	ERBB2	4446429	4435897	9606.ENSP00000378974	9606.ENSP00000269571	0	0	0	0	0	0	0.9	0.788	0.978
RELA	IL2	4447098	4433376	9606.ENSP00000384273	9606.ENSP00000226730	0	0	0	0	0	0.342	0.9	0.694	0.978
JUN	HMOX1	4443699	4432912	9606.ENSP00000360266	9606.ENSP00000216117	0	0	0	0	0	0	0.9	0.784	0.977
IL1B	NFKB1	4435241	4433374	9606.ENSP00000263341	9606.ENSP00000226574	0	0	0	0	0.131	0	0.9	0.747	0.976
ALOX5	PTGS2	4444382	4442894	9606.ENSP00000363512	9606.ENSP00000356438	0	0	0	0	0.08	0	0.9	0.758	0.975
MAPK8	IL2	4446429	4433376	9606.ENSP00000378974	9606.ENSP00000226730	0	0	0	0	0	0	0.9	0.769	0.975
PTGS2	IL1B	4442894	4435241	9606.ENSP00000356438	9606.ENSP00000263341	0	0	0	0	0.561	0	0	0.943	0.974
ALOX5	PTGS1	4444382	4442503	9606.ENSP00000363512	9606.ENSP00000354612	0	0	0	0	0.095	0	0.9	0.728	0.973
HIF1A	EGFR	4449842	4436186	9606.ENSP00000437955	9606.ENSP00000275493	0	0	0	0	0	0	0.9	0.743	0.973
IL10	IL1A	4448642	4435240	9606.ENSP00000412237	9606.ENSP00000263339	0	0	0	0	0.063	0	0.9	0.738	0.973
CASP9	CASP3	4440164	4438651	9606.ENSP00000330237	9606.ENSP00000311032	0	0	0	0.833	0.061	0.682	0.9	0.971	0.972
CDKN1A	MAPK8	4447168	4446429	9606.ENSP00000384849	9606.ENSP00000378974	0	0	0	0	0	0.379	0.9	0.593	0.972
IFNB1	STAT1	4445352	4442456	9606.ENSP00000369581	9606.ENSP00000354394	0	0	0	0	0	0	0.9	0.737	0.972
IL10	IL4	4448642	4433533	9606.ENSP00000412237	9606.ENSP00000231449	0	0	0	0	0	0	0	0.972	0.972
IL1A	IL4	4435240	4433533	9606.ENSP00000263339	9606.ENSP00000231449	0	0	0	0	0	0	0.9	0.732	0.972
IL6	ERBB2	4447254	4435897	9606.ENSP00000385675	9606.ENSP00000269571	0	0	0	0	0	0	0.9	0.739	0.972
MYC	RELA	4451407	4447098	9606.ENSP00000479618	9606.ENSP00000384273	0	0	0	0	0	0.379	0.9	0.587	0.972
NFE2L2	JUN	4446632	4443699	9606.ENSP00000380252	9606.ENSP00000360266	0	0	0	0	0	0.4	0.9	0.578	0.972
SPP1	MMP3	4446370	4437610	9606.ENSP00000378517	9606.ENSP00000299855	0	0	0	0	0.062	0.379	0.9	0.578	0.972
STAT1	IRF1	4442456	4433930	9606.ENSP00000354394	9606.ENSP00000245414	0	0	0	0	0.387	0.379	0	0.932	0.972
STAT1	MAPK1	4442456	4432880	9606.ENSP00000354394	9606.ENSP00000215832	0	0	0	0	0.06	0.263	0.9	0.649	0.972
AKT1	CAT	4450372	4433793	9606.ENSP00000451828	9606.ENSP00000241052	0.043	0	0	0	0	0.073	0.9	0.715	0.971
EGFR	ERBB2	4436186	4435897	9606.ENSP00000275493	9606.ENSP00000269571	0	0	0	0.941	0.077	0.699	0.9	0.967	0.971
ESR1	MAPK1	4448358	4432880	9606.ENSP00000405330	9606.ENSP00000215832	0	0	0	0	0	0.399	0.9	0.57	0.971
IL6	APOA1	4447254	4433668	9606.ENSP00000385675	9606.ENSP00000236850	0	0	0	0	0	0	0.9	0.726	0.971
JUN	CXCL8	4443699	4438229	9606.ENSP00000360266	9606.ENSP00000306512	0	0	0	0	0.095	0.294	0.8	0.799	0.971
JUN	IL2	4443699	4433376	9606.ENSP00000360266	9606.ENSP00000226730	0	0	0	0	0	0.313	0.9	0.621	0.971
FOS	CCL2	4438204	4433339	9606.ENSP00000306245	9606.ENSP00000225831	0	0	0	0	0	0	0.9	0.719	0.97
HIF1A	JUN	4449842	4443699	9606.ENSP00000437955	9606.ENSP00000360266	0	0	0	0	0	0.379	0.9	0.561	0.97
IL6	CRP	4447254	4434405	9606.ENSP00000385675	9606.ENSP00000255030	0	0	0	0	0	0	0	0.97	0.97
TOP1	CASP3	4442483	4438651	9606.ENSP00000354522	9606.ENSP00000311032	0	0	0	0	0	0.379	0.9	0.556	0.97
AKT1	CASP3	4450372	4438651	9606.ENSP00000451828	9606.ENSP00000311032	0	0	0	0	0.055	0.393	0	0.95	0.969
HIF1A	NOS3	4449842	4437409	9606.ENSP00000437955	9606.ENSP00000297494	0	0	0	0	0	0	0.9	0.706	0.969
SOCS3	IL2	4440175	4433376	9606.ENSP00000330341	9606.ENSP00000226730	0	0	0	0	0	0	0.9	0.711	0.969
FOS	PPARG	4438204	4436745	9606.ENSP00000306245	9606.ENSP00000287820	0	0	0	0	0	0.098	0.9	0.683	0.968
IFNB1	IRF1	4445352	4433930	9606.ENSP00000369581	9606.ENSP00000245414	0	0	0	0	0	0	0.9	0.7	0.968
RELA	FOS	4447098	4438204	9606.ENSP00000384273	9606.ENSP00000306245	0	0	0	0	0	0.379	0.9	0.539	0.968
BCL2	BAX	4446777	4437004	9606.ENSP00000381185	9606.ENSP00000293288	0	0	0	0.645	0	0.58	0.9	0.734	0.967
ESR1	STAT1	4448358	4442456	9606.ENSP00000405330	9606.ENSP00000354394	0	0	0	0	0	0.448	0.9	0.458	0.967
FOS	CCND1	4438204	4433391	9606.ENSP00000306245	9606.ENSP00000227507	0	0	0	0	0	0	0.9	0.685	0.967
RELA	CCND1	4447098	4433391	9606.ENSP00000384273	9606.ENSP00000227507	0	0	0	0	0	0.313	0.9	0.559	0.967
CASP8	IL1B	4442125	4435241	9606.ENSP00000351273	9606.ENSP00000263341	0	0	0	0	0.063	0.268	0.9	0.568	0.966
IGFBP3	MMP2	4445494	4433061	9606.ENSP00000370473	9606.ENSP00000219070	0	0	0	0	0.196	0.379	0.9	0.413	0.966
VEGFA	AKT1	4451310	4450372	9606.ENSP00000478570	9606.ENSP00000451828	0	0	0	0	0.063	0.342	0	0.95	0.966
EGFR	MAPK1	4436186	4432880	9606.ENSP00000275493	9606.ENSP00000215832	0	0	0	0.577	0	0.472	0.9	0.887	0.965
IGF2	EGF	4447717	4435570	9606.ENSP00000391826	9606.ENSP00000265171	0	0	0	0	0	0	0.9	0.672	0.965
MYC	BCL2	4451407	4446777	9606.ENSP00000479618	9606.ENSP00000381185	0	0	0	0	0	0.456	0.9	0.407	0.965
STAT1	IL2	4442456	4433376	9606.ENSP00000354394	9606.ENSP00000226730	0	0	0	0	0	0	0.9	0.672	0.965
VCAM1	IRF1	4437090	4433930	9606.ENSP00000294728	9606.ENSP00000245414	0	0	0	0	0.066	0	0.9	0.663	0.965
IL4	IL2	4433533	4433376	9606.ENSP00000231449	9606.ENSP00000226730	0	0	0	0	0.062	0	0	0.963	0.964
MYC	CCND1	4451407	4433391	9606.ENSP00000479618	9606.ENSP00000227507	0	0	0	0	0.069	0	0	0.963	0.964
IL6	NFKB1	4447254	4433374	9606.ENSP00000385675	9606.ENSP00000226574	0	0	0	0	0.086	0	0.9	0.632	0.963
JUN	IL1B	4443699	4435241	9606.ENSP00000360266	9606.ENSP00000263341	0	0	0	0	0.052	0	0.8	0.82	0.963
AKT1	NFKB1	4450372	4433374	9606.ENSP00000451828	9606.ENSP00000226574	0	0	0	0	0.065	0.261	0.9	0.525	0.962
RELA	PPARG	4447098	4436745	9606.ENSP00000384273	9606.ENSP00000287820	0	0	0	0	0	0.472	0.9	0.348	0.962
SOCS3	IFNG	4440175	4433446	9606.ENSP00000330341	9606.ENSP00000229135	0	0	0	0	0.062	0	0.9	0.635	0.962
MMP9	MMP1	4443919	4439553	9606.ENSP00000361405	9606.ENSP00000322788	0	0	0	0.75	0.518	0	0.9	0.91	0.961
IGFBP3	MMP1	4445494	4439553	9606.ENSP00000370473	9606.ENSP00000322788	0	0	0	0	0.142	0.379	0.9	0.327	0.959
IL6	IL2	4447254	4433376	9606.ENSP00000385675	9606.ENSP00000226730	0	0	0	0	0	0	0	0.958	0.959
MMP9	MMP3	4443919	4437610	9606.ENSP00000361405	9606.ENSP00000299855	0	0	0	0.791	0.518	0	0.9	0.911	0.959
PRKCA	EGFR	4448494	4436186	9606.ENSP00000408695	9606.ENSP00000275493	0	0	0	0.557	0.049	0.44	0.9	0.676	0.959
RELA	IFNG	4447098	4433446	9606.ENSP00000384273	9606.ENSP00000229135	0	0	0	0	0	0	0.9	0.614	0.959
VEGFA	IL6	4451310	4447254	9606.ENSP00000478570	9606.ENSP00000385675	0	0	0	0	0.063	0	0	0.957	0.959
CXCL8	NFKB1	4438229	4433374	9606.ENSP00000306512	9606.ENSP00000226574	0	0	0	0	0.118	0	0.9	0.57	0.958
NOS2	CAT	4439909	4433793	9606.ENSP00000327251	9606.ENSP00000241052	0	0	0	0	0	0	0.9	0.603	0.958
PPARG	NFKB1	4436745	4433374	9606.ENSP00000287820	9606.ENSP00000226574	0	0	0	0	0.049	0.379	0.9	0.378	0.958
PTGS2	CXCL8	4442894	4438229	9606.ENSP00000356438	9606.ENSP00000306512	0	0	0	0	0.753	0	0	0.839	0.958
IL10	IL2	4448642	4433376	9606.ENSP00000412237	9606.ENSP00000226730	0	0	0	0	0	0	0	0.956	0.957
JUN	NOS2	4443699	4439909	9606.ENSP00000360266	9606.ENSP00000327251	0	0	0	0	0	0	0.9	0.584	0.956
JUN	PPARG	4443699	4436745	9606.ENSP00000360266	9606.ENSP00000287820	0	0	0	0	0	0.144	0.9	0.533	0.956
VEGFA	ERBB2	4451310	4435897	9606.ENSP00000478570	9606.ENSP00000269571	0	0	0	0	0	0	0.6	0.895	0.956
IL2	MAPK1	4433376	4432880	9606.ENSP00000226730	9606.ENSP00000215832	0	0	0	0	0	0	0.9	0.559	0.954
JUN	IL4	4443699	4433533	9606.ENSP00000360266	9606.ENSP00000231449	0	0	0	0	0	0	0.9	0.559	0.954
JUN	IRF1	4443699	4433930	9606.ENSP00000360266	9606.ENSP00000245414	0	0	0	0	0.062	0	0.9	0.554	0.954
MMP3	EGFR	4437610	4436186	9606.ENSP00000299855	9606.ENSP00000275493	0	0	0	0	0.076	0	0.9	0.543	0.954
NFKB1	MAPK1	4433374	4432880	9606.ENSP00000226574	9606.ENSP00000215832	0	0	0	0	0.042	0.185	0.9	0.481	0.954
RELA	IL1B	4447098	4435241	9606.ENSP00000384273	9606.ENSP00000263341	0	0	0	0	0	0	0.9	0.559	0.954
SELE	ICAM1	4440292	4435501	9606.ENSP00000331736	9606.ENSP00000264832	0	0	0	0	0.058	0	0	0.953	0.954
VEGFA	CXCL8	4451310	4438229	9606.ENSP00000478570	9606.ENSP00000306512	0	0	0	0	0.065	0	0	0.953	0.954
IL6	IGFBP3	4447254	4445494	9606.ENSP00000385675	9606.ENSP00000370473	0	0	0	0	0.076	0	0.9	0.536	0.953
IL6	ICAM1	4447254	4435501	9606.ENSP00000385675	9606.ENSP00000264832	0	0	0	0	0.152	0	0	0.947	0.953
MMP1	MMP3	4439553	4437610	9606.ENSP00000322788	9606.ENSP00000299855	0	0	0.298	0.953	0.529	0	0.9	0.921	0.953
RELA	CASP8	4447098	4442125	9606.ENSP00000384273	9606.ENSP00000351273	0	0	0	0	0.061	0	0.9	0.542	0.953
STAT1	EGF	4442456	4435570	9606.ENSP00000354394	9606.ENSP00000265171	0	0	0	0	0	0	0.9	0.558	0.953
BCL2	MAPK8	4446777	4446429	9606.ENSP00000381185	9606.ENSP00000378974	0	0	0	0	0	0.386	0.9	0.29	0.952
ICAM1	IRF1	4435501	4433930	9606.ENSP00000264832	9606.ENSP00000245414	0	0	0	0	0.156	0	0.9	0.477	0.952
JUN	NOS3	4443699	4437409	9606.ENSP00000360266	9606.ENSP00000297494	0	0	0	0	0	0	0.9	0.542	0.952
RELA	MAPK1	4447098	4432880	9606.ENSP00000384273	9606.ENSP00000215832	0	0	0	0	0	0	0.9	0.541	0.952
RELA	MAPK8	4447098	4446429	9606.ENSP00000384273	9606.ENSP00000378974	0	0	0	0	0	0	0.8	0.769	0.952
MAPK8	BAX	4446429	4437004	9606.ENSP00000378974	9606.ENSP00000293288	0	0	0	0	0	0.053	0.9	0.525	0.951
PLAU	EGFR	4444017	4436186	9606.ENSP00000361850	9606.ENSP00000275493	0	0	0	0	0.088	0	0.9	0.513	0.951
RELA	NOS2	4447098	4439909	9606.ENSP00000384273	9606.ENSP00000327251	0	0	0	0	0	0.343	0.9	0.327	0.951
STAT1	CXCL10	4442456	4438146	9606.ENSP00000354394	9606.ENSP00000305651	0	0	0	0	0.707	0	0	0.84	0.951
CASP8	NFKB1	4442125	4433374	9606.ENSP00000351273	9606.ENSP00000226574	0	0	0	0	0.062	0.178	0.9	0.437	0.95
IL1B	CCL2	4435241	4433339	9606.ENSP00000263341	9606.ENSP00000225831	0	0	0	0	0.126	0	0	0.945	0.95
LYZ	MPO	4434847	4433305	9606.ENSP00000261267	9606.ENSP00000225275	0	0	0	0	0.138	0	0.9	0.472	0.95
JUN	IFNG	4443699	4433446	9606.ENSP00000360266	9606.ENSP00000229135	0	0	0	0	0	0	0.9	0.518	0.949
AKT1	CD40LG	4450372	4443586	9606.ENSP00000451828	9606.ENSP00000359663	0	0	0	0	0	0.072	0.9	0.482	0.947
ESR1	ERBB2	4448358	4435897	9606.ENSP00000405330	9606.ENSP00000269571	0	0	0	0	0	0.32	0	0.926	0.947
IL1A	NFKB1	4435240	4433374	9606.ENSP00000263339	9606.ENSP00000226574	0	0	0	0	0.091	0	0.9	0.471	0.947
MAPK8	CD40LG	4446429	4443586	9606.ENSP00000378974	9606.ENSP00000359663	0	0	0	0	0	0.076	0.9	0.473	0.947
MAPK8	MAPK1	4446429	4432880	9606.ENSP00000378974	9606.ENSP00000215832	0	0	0.386	0.886	0.081	0.384	0.9	0.98	0.947
FOS	HMOX1	4438204	4432912	9606.ENSP00000306245	9606.ENSP00000216117	0	0	0	0	0	0	0.9	0.482	0.946
IFNB1	JUN	4445352	4443699	9606.ENSP00000369581	9606.ENSP00000360266	0	0	0	0	0	0	0.9	0.491	0.946
IL10	IFNG	4448642	4433446	9606.ENSP00000412237	9606.ENSP00000229135	0	0	0	0	0.064	0	0	0.944	0.946
IL6	IL1A	4447254	4435240	9606.ENSP00000385675	9606.ENSP00000263339	0	0	0	0	0.375	0	0	0.918	0.946
STAT1	VCAM1	4442456	4437090	9606.ENSP00000354394	9606.ENSP00000294728	0	0	0	0	0.062	0	0.9	0.472	0.946
ALOX5	IL4	4444382	4433533	9606.ENSP00000363512	9606.ENSP00000231449	0	0	0	0	0	0	0.9	0.473	0.945
BCL2	MAPK1	4446777	4432880	9606.ENSP00000381185	9606.ENSP00000215832	0	0	0	0	0	0.379	0.9	0.198	0.945
IGF2	MMP2	4447717	4433061	9606.ENSP00000391826	9606.ENSP00000219070	0	0	0	0	0.165	0	0.9	0.399	0.945
IL4	HMOX1	4433533	4432912	9606.ENSP00000231449	9606.ENSP00000216117	0	0	0	0	0	0	0.9	0.475	0.945
IL6	PTGS2	4447254	4442894	9606.ENSP00000385675	9606.ENSP00000356438	0	0	0	0	0.314	0	0	0.922	0.945
PRKCA	EGF	4448494	4435570	9606.ENSP00000408695	9606.ENSP00000265171	0	0	0	0	0	0	0.9	0.473	0.945
PRKCB	EGFR	4438120	4436186	9606.ENSP00000305355	9606.ENSP00000275493	0	0	0	0.553	0.049	0.403	0.9	0.304	0.945
RELA	CD40LG	4447098	4443586	9606.ENSP00000384273	9606.ENSP00000359663	0	0	0	0	0	0	0.9	0.477	0.945
MPO	MAPK1	4433305	4432880	9606.ENSP00000225275	9606.ENSP00000215832	0	0	0	0	0	0.077	0.9	0.445	0.944
AKT1	CCND1	4450372	4433391	9606.ENSP00000451828	9606.ENSP00000227507	0	0	0	0	0.061	0	0	0.941	0.943
ESR1	EGFR	4448358	4436186	9606.ENSP00000405330	9606.ENSP00000275493	0	0	0	0	0	0.402	0	0.908	0.943
PRKCA	NFKB1	4448494	4433374	9606.ENSP00000408695	9606.ENSP00000226574	0	0	0	0	0	0.261	0.9	0.286	0.942
PRKCA	NFE2L2	4448494	4446632	9606.ENSP00000408695	9606.ENSP00000380252	0	0	0	0	0	0.379	0.9	0.145	0.942
RELA	IL4	4447098	4433533	9606.ENSP00000384273	9606.ENSP00000231449	0	0	0	0	0	0	0.9	0.451	0.942
AKT1	BCL2	4450372	4446777	9606.ENSP00000451828	9606.ENSP00000381185	0	0	0	0	0.061	0	0.9	0.426	0.941
CXCL10	CCL2	4438146	4433339	9606.ENSP00000305651	9606.ENSP00000225831	0	0	0	0	0.158	0	0	0.933	0.941
FOS	IL1A	4438204	4435240	9606.ENSP00000306245	9606.ENSP00000263339	0	0	0	0	0.062	0	0.9	0.425	0.941
JUN	IL1A	4443699	4435240	9606.ENSP00000360266	9606.ENSP00000263339	0	0	0	0	0	0	0.9	0.442	0.941
PRKCA	MAPK1	4448494	4432880	9606.ENSP00000408695	9606.ENSP00000215832	0	0	0	0.594	0.056	0.261	0.9	0.575	0.941
RELA	IFNB1	4447098	4445352	9606.ENSP00000384273	9606.ENSP00000369581	0	0	0	0	0	0	0.9	0.44	0.941
NFE2L2	FOS	4446632	4438204	9606.ENSP00000380252	9606.ENSP00000306245	0	0	0	0	0	0.051	0.9	0.426	0.94
PTGS1	MPO	4442503	4433305	9606.ENSP00000354612	9606.ENSP00000225275	0	0	0	0	0.076	0	0.9	0.408	0.94
VCAM1	CCL2	4437090	4433339	9606.ENSP00000294728	9606.ENSP00000225831	0	0	0	0	0.206	0	0	0.927	0.94
VCAM1	ICAM1	4437090	4435501	9606.ENSP00000294728	9606.ENSP00000264832	0	0	0	0	0.069	0	0	0.938	0.94
IFNB1	SOCS3	4445352	4440175	9606.ENSP00000369581	9606.ENSP00000330341	0	0	0	0	0	0	0.9	0.416	0.939
IFNB1	FOS	4445352	4438204	9606.ENSP00000369581	9606.ENSP00000306245	0	0	0	0	0	0	0.9	0.416	0.939
IL6	IFNG	4447254	4433446	9606.ENSP00000385675	9606.ENSP00000229135	0	0	0	0	0.064	0	0	0.937	0.939
RELA	CCL2	4447098	4433339	9606.ENSP00000384273	9606.ENSP00000225831	0	0	0	0	0	0.379	0.8	0.555	0.939
CD40LG	NFKB1	4443586	4433374	9606.ENSP00000359663	9606.ENSP00000226574	0	0	0	0	0	0.059	0.9	0.397	0.938
IFNG	IL2	4433446	4433376	9606.ENSP00000229135	9606.ENSP00000226730	0	0	0	0	0.087	0	0	0.935	0.938
HIF1A	CDKN1A	4449842	4447168	9606.ENSP00000437955	9606.ENSP00000384849	0	0	0	0	0	0	0.9	0.399	0.937
PRKCA	PRKCB	4448494	4438120	9606.ENSP00000408695	9606.ENSP00000305355	0	0	0	0.981	0	0.39	0.9	0.9	0.937
MAPK8	NFKB1	4446429	4433374	9606.ENSP00000378974	9606.ENSP00000226574	0	0	0	0	0.068	0.261	0.8	0.589	0.935
SPP1	IGFBP3	4446370	4445494	9606.ENSP00000378517	9606.ENSP00000370473	0	0	0	0	0.07	0	0.9	0.359	0.935
IGF1R	MAPK1	4435797	4432880	9606.ENSP00000268035	9606.ENSP00000215832	0	0	0	0.57	0	0.146	0.9	0.638	0.934
AKT1	EGF	4450372	4435570	9606.ENSP00000451828	9606.ENSP00000265171	0	0	0	0	0	0.05	0	0.932	0.933
MMP9	CXCL8	4443919	4438229	9606.ENSP00000361405	9606.ENSP00000306512	0	0	0	0	0.134	0.379	0	0.885	0.933
CXCL2	IL6	4449392	4447254	9606.ENSP00000427279	9606.ENSP00000385675	0	0	0	0	0.631	0	0	0.825	0.932
RELA	IL1A	4447098	4435240	9606.ENSP00000384273	9606.ENSP00000263339	0	0	0	0	0	0	0.9	0.356	0.932
SELE	VCAM1	4440292	4437090	9606.ENSP00000331736	9606.ENSP00000294728	0	0	0	0	0.12	0	0	0.926	0.932
IGF2	SERPINE1	4447717	4433266	9606.ENSP00000391826	9606.ENSP00000223095	0	0	0	0	0.088	0	0.9	0.311	0.931
SPP1	APOA1	4446370	4433668	9606.ENSP00000378517	9606.ENSP00000236850	0	0	0	0	0	0.102	0.9	0.296	0.931
ICAM1	CCL2	4435501	4433339	9606.ENSP00000264832	9606.ENSP00000225831	0	0	0	0	0.149	0	0	0.919	0.929
IGFBP3	APOA1	4445494	4433668	9606.ENSP00000370473	9606.ENSP00000236850	0	0	0	0	0.137	0	0.9	0.25	0.929
MET	MAPK1	4439114	4432880	9606.ENSP00000317272	9606.ENSP00000215832	0	0	0	0.589	0.059	0.146	0.9	0.481	0.929
MMP9	LYZ	4443919	4434847	9606.ENSP00000361405	9606.ENSP00000261267	0	0	0	0	0.134	0	0.9	0.251	0.929
VEGFA	MET	4451310	4439114	9606.ENSP00000478570	9606.ENSP00000317272	0	0	0	0	0.067	0	0.6	0.826	0.929
CXCL8	ICAM1	4438229	4435501	9606.ENSP00000306512	9606.ENSP00000264832	0	0	0	0	0.214	0	0	0.912	0.928
PRKCB	MAPK1	4438120	4432880	9606.ENSP00000305355	9606.ENSP00000215832	0	0	0	0.59	0.056	0.158	0.9	0.414	0.927
ICAM1	IL1B	4435501	4435241	9606.ENSP00000264832	9606.ENSP00000263341	0	0	0	0	0.154	0	0	0.916	0.926
MAPK8	IGFBP3	4446429	4445494	9606.ENSP00000378974	9606.ENSP00000370473	0	0	0	0	0	0	0.9	0.292	0.926
ESR1	BCL2	4448358	4446777	9606.ENSP00000405330	9606.ENSP00000381185	0	0	0	0	0.069	0.064	0.9	0.244	0.925
IGF2	MMP1	4447717	4439553	9606.ENSP00000391826	9606.ENSP00000322788	0	0	0	0	0.076	0	0.9	0.257	0.925
JUN	MSH2	4443699	4433580	9606.ENSP00000360266	9606.ENSP00000233146	0	0	0	0	0	0.098	0.9	0.229	0.924
IL6	MMP9	4447254	4443919	9606.ENSP00000385675	9606.ENSP00000361405	0	0	0	0	0.074	0	0	0.92	0.923
MAPK8	MET	4446429	4439114	9606.ENSP00000378974	9606.ENSP00000317272	0	0	0	0.56	0.062	0.073	0.9	0.447	0.923
MMP3	MMP2	4437610	4433061	9606.ENSP00000299855	9606.ENSP00000219070	0	0	0	0.88	0.181	0	0.9	0.892	0.923
PRKCB	EGF	4438120	4435570	9606.ENSP00000305355	9606.ENSP00000265171	0	0	0	0	0	0	0.9	0.266	0.923
MMP1	MMP2	4439553	4433061	9606.ENSP00000322788	9606.ENSP00000219070	0	0	0	0.869	0.154	0	0.9	0.921	0.922
IL4	IFNG	4433533	4433446	9606.ENSP00000231449	9606.ENSP00000229135	0	0	0	0	0	0	0	0.921	0.921
IL6	EGFR	4447254	4436186	9606.ENSP00000385675	9606.ENSP00000275493	0	0	0	0	0	0	0.6	0.811	0.921
MAPK8	PRKCB	4446429	4438120	9606.ENSP00000378974	9606.ENSP00000305355	0	0	0	0.576	0.049	0	0.9	0.478	0.92
PRKCB	IL2	4438120	4433376	9606.ENSP00000305355	9606.ENSP00000226730	0	0	0	0	0	0	0.9	0.227	0.919
MYC	NOS2	4451407	4439909	9606.ENSP00000479618	9606.ENSP00000327251	0	0	0	0	0	0	0.9	0.222	0.918
PRKCA	RELA	4448494	4447098	9606.ENSP00000408695	9606.ENSP00000384273	0	0	0	0	0	0	0.9	0.214	0.918
RELA	PRKCB	4447098	4438120	9606.ENSP00000384273	9606.ENSP00000305355	0	0	0	0	0	0	0.9	0.222	0.918
VEGFA	PTGS2	4451310	4442894	9606.ENSP00000478570	9606.ENSP00000356438	0	0	0	0	0.082	0	0	0.914	0.918
EGFR	CCND1	4436186	4433391	9606.ENSP00000275493	9606.ENSP00000227507	0	0	0	0	0.2	0.157	0	0.886	0.917
HIF1A	MAPK1	4449842	4432880	9606.ENSP00000437955	9606.ENSP00000215832	0	0	0	0	0	0.294	0.8	0.455	0.916
LYZ	NFKB1	4434847	4433374	9606.ENSP00000261267	9606.ENSP00000226574	0	0	0	0	0.056	0	0.9	0.181	0.916
MMP9	PRSS1	4443919	4438439	9606.ENSP00000361405	9606.ENSP00000308720	0	0	0	0	0	0	0.9	0.2	0.916
RELA	APOA1	4447098	4433668	9606.ENSP00000384273	9606.ENSP00000236850	0	0	0	0	0	0	0.9	0.204	0.916
CHEK2	MAPK1	4445704	4432880	9606.ENSP00000372023	9606.ENSP00000215832	0	0	0.22	0.681	0.062	0.884	0	0.656	0.915
FOS	MSH2	4438204	4433580	9606.ENSP00000306245	9606.ENSP00000233146	0	0	0	0	0	0	0.9	0.185	0.915
LYZ	MAPK1	4434847	4432880	9606.ENSP00000261267	9606.ENSP00000215832	0	0	0	0	0	0	0.9	0.186	0.915
MYC	FOS	4451407	4438204	9606.ENSP00000479618	9606.ENSP00000306245	0	0	0	0	0.064	0.442	0	0.851	0.915
VEGFA	IGF1R	4451310	4435797	9606.ENSP00000478570	9606.ENSP00000268035	0	0	0	0	0	0	0.6	0.796	0.915
CD40LG	IL4	4443586	4433533	9606.ENSP00000359663	9606.ENSP00000231449	0	0	0	0	0	0	0	0.914	0.914
CXCL2	RELA	4449392	4447098	9606.ENSP00000427279	9606.ENSP00000384273	0	0	0	0	0.05	0.342	0.8	0.398	0.914
VEGFA	CCL2	4451310	4433339	9606.ENSP00000478570	9606.ENSP00000225831	0	0	0	0	0	0	0	0.914	0.914
AKT1	JUN	4450372	4443699	9606.ENSP00000451828	9606.ENSP00000360266	0	0	0	0	0	0.072	0	0.91	0.913
JUN	APOA1	4443699	4433668	9606.ENSP00000360266	9606.ENSP00000236850	0	0	0	0	0	0	0.9	0.17	0.913
MMP9	IL1B	4443919	4435241	9606.ENSP00000361405	9606.ENSP00000263341	0	0	0	0	0.2	0	0	0.895	0.913
PRKCA	MMP3	4448494	4437610	9606.ENSP00000408695	9606.ENSP00000299855	0	0	0	0	0	0	0.9	0.152	0.911
STAT1	ERBB2	4442456	4435897	9606.ENSP00000354394	9606.ENSP00000269571	0	0	0	0	0.061	0.696	0	0.711	0.91
AKT1	NOS2	4450372	4439909	9606.ENSP00000451828	9606.ENSP00000327251	0	0	0	0	0.063	0.065	0.8	0.543	0.909
CXCL8	CRP	4438229	4434405	9606.ENSP00000306512	9606.ENSP00000255030	0	0	0	0	0	0	0	0.909	0.909
MMP1	PRSS1	4439553	4438439	9606.ENSP00000322788	9606.ENSP00000308720	0	0	0	0	0.066	0	0.9	0.105	0.909
ESR1	MAPK8	4448358	4446429	9606.ENSP00000405330	9606.ENSP00000378974	0	0	0	0	0	0	0.8	0.559	0.908
MMP9	MMP2	4443919	4433061	9606.ENSP00000361405	9606.ENSP00000219070	0	0	0	0.929	0.061	0	0.9	0.958	0.908
IGF2	CCND1	4447717	4433391	9606.ENSP00000391826	9606.ENSP00000227507	0	0	0	0	0.092	0	0	0.901	0.907
MGAM	SI	4450229	4435425	9606.ENSP00000447378	9606.ENSP00000264382	0	0	0	0.965	0.088	0	0.9	0.754	0.907
NFE2L2	PRKCB	4446632	4438120	9606.ENSP00000380252	9606.ENSP00000305355	0	0	0	0	0	0	0.9	0.111	0.907
CXCL2	IL1B	4449392	4435241	9606.ENSP00000427279	9606.ENSP00000263341	0	0	0	0	0.592	0	0	0.781	0.906
ESR1	MSH2	4448358	4433580	9606.ENSP00000405330	9606.ENSP00000233146	0	0	0	0	0	0.296	0	0.872	0.906
PTGS2	NOS2	4442894	4439909	9606.ENSP00000356438	9606.ENSP00000327251	0	0	0	0	0.063	0.299	0	0.868	0.906
AKT1	MAPK1	4450372	4432880	9606.ENSP00000451828	9606.ENSP00000215832	0	0	0.304	0.592	0.066	0.146	0.8	0.948	0.905
CAT	HMOX1	4433793	4432912	9606.ENSP00000241052	9606.ENSP00000216117	0	0	0	0	0.062	0.194	0	0.883	0.904
CXCL2	CCL2	4449392	4433339	9606.ENSP00000427279	9606.ENSP00000225831	0	0	0	0	0.193	0	0	0.885	0.903
CXCL10	IFNG	4438146	4433446	9606.ENSP00000305651	9606.ENSP00000229135	0	0	0	0	0.118	0	0	0.893	0.902
IL1B	IFNG	4435241	4433446	9606.ENSP00000263341	9606.ENSP00000229135	0	0	0	0	0.082	0	0	0.898	0.902
PRSS1	MMP3	4438439	4437610	9606.ENSP00000308720	9606.ENSP00000299855	0	0	0	0	0	0	0.9	0.063	0.902
MAPK8	CASP3	4446429	4438651	9606.ENSP00000378974	9606.ENSP00000311032	0	0	0	0	0.055	0.294	0	0.863	0.901
MGAM	PLAU	4450229	4444017	9606.ENSP00000447378	9606.ENSP00000361850	0	0	0	0	0	0	0.9	0.06	0.901
ADCY2	CXCL10	4441294	4438146	9606.ENSP00000342952	9606.ENSP00000305651	0	0	0	0	0	0	0.9	0	0.9
ADCY2	CXCL8	4441294	4438229	9606.ENSP00000342952	9606.ENSP00000306512	0	0	0	0	0	0	0.9	0	0.9
CXCL2	ADCY2	4449392	4441294	9606.ENSP00000427279	9606.ENSP00000342952	0	0	0	0	0	0	0.9	0	0.9
FOS	EGFR	4438204	4436186	9606.ENSP00000306245	9606.ENSP00000275493	0	0	0	0	0	0.533	0	0.794	0.9
IL1B	IL2	4435241	4433376	9606.ENSP00000263341	9606.ENSP00000226730	0	0	0	0	0	0	0	0.9	0.9
CRP	SERPINE1	4434405	4433266	9606.ENSP00000255030	9606.ENSP00000223095	0	0	0	0	0.049	0	0	0.898	0.899
NFKB1	CCL2	4433374	4433339	9606.ENSP00000226574	9606.ENSP00000225831	0	0	0	0	0.063	0	0.8	0.508	0.899
IL6	VCAM1	4447254	4437090	9606.ENSP00000385675	9606.ENSP00000294728	0	0	0	0	0.083	0	0	0.891	0.896
CXCL8	IL1A	4438229	4435240	9606.ENSP00000306512	9606.ENSP00000263339	0	0	0	0	0.232	0	0	0.869	0.895
MYC	ERBB2	4451407	4435897	9606.ENSP00000479618	9606.ENSP00000269571	0	0	0	0	0.06	0.139	0	0.88	0.895
MMP9	JUN	4443919	4443699	9606.ENSP00000361405	9606.ENSP00000360266	0	0	0	0	0	0.313	0	0.85	0.893
PRKCA	FOS	4448494	4438204	9606.ENSP00000408695	9606.ENSP00000306245	0	0	0	0	0	0	0.8	0.473	0.89
VEGFA	ICAM1	4451310	4435501	9606.ENSP00000478570	9606.ENSP00000264832	0	0	0	0	0	0	0	0.89	0.89
AKT1	HMOX1	4450372	4432912	9606.ENSP00000451828	9606.ENSP00000216117	0	0	0	0	0	0.379	0	0.828	0.889
PTGS2	PTGS1	4442894	4442503	9606.ENSP00000356438	9606.ENSP00000354612	0	0	0.432	0.967	0.14	0.379	0.8	0.956	0.889
AKT1	IL6	4450372	4447254	9606.ENSP00000451828	9606.ENSP00000385675	0	0	0	0	0.055	0	0	0.886	0.888
ERBB2	CCND1	4435897	4433391	9606.ENSP00000269571	9606.ENSP00000227507	0	0	0	0	0.098	0.43	0	0.799	0.888
JUN	STAT1	4443699	4442456	9606.ENSP00000360266	9606.ENSP00000354394	0	0	0	0	0	0.465	0	0.798	0.888
AKT1	MMP9	4450372	4443919	9606.ENSP00000451828	9606.ENSP00000361405	0	0	0	0	0.061	0	0	0.885	0.887
CCND1	MAPK1	4433391	4432880	9606.ENSP00000227507	9606.ENSP00000215832	0	0	0	0	0	0.348	0	0.834	0.887
CXCL8	IFNG	4438229	4433446	9606.ENSP00000306512	9606.ENSP00000229135	0	0	0	0	0.062	0	0	0.884	0.887
IL10	SOCS3	4448642	4440175	9606.ENSP00000412237	9606.ENSP00000330341	0	0	0	0	0.062	0	0	0.883	0.886
IL6	MAPK8	4447254	4446429	9606.ENSP00000385675	9606.ENSP00000378974	0	0	0	0	0	0	0	0.885	0.885
VEGFA	IL10	4451310	4448642	9606.ENSP00000478570	9606.ENSP00000412237	0	0	0	0	0	0	0	0.884	0.885
CXCL2	NFKB1	4449392	4433374	9606.ENSP00000427279	9606.ENSP00000226574	0	0	0	0	0.092	0	0.8	0.413	0.884
IL6	CXCL10	4447254	4438146	9606.ENSP00000385675	9606.ENSP00000305651	0	0	0	0	0.18	0	0	0.865	0.884
CD40LG	IL2	4443586	4433376	9606.ENSP00000359663	9606.ENSP00000226730	0	0	0	0	0.076	0	0	0.878	0.883
MMP1	CCL2	4439553	4433339	9606.ENSP00000322788	9606.ENSP00000225831	0	0	0	0	0.102	0.379	0	0.806	0.882
MYC	MAPK8	4451407	4446429	9606.ENSP00000479618	9606.ENSP00000378974	0	0	0	0	0	0.379	0	0.818	0.882
VEGFA	SPP1	4451310	4446370	9606.ENSP00000478570	9606.ENSP00000378517	0	0	0	0	0	0	0	0.882	0.882
STAT1	FOS	4442456	4438204	9606.ENSP00000354394	9606.ENSP00000306245	0	0	0	0	0	0.52	0	0.762	0.881
CXCL2	JUN	4449392	4443699	9606.ENSP00000427279	9606.ENSP00000360266	0	0	0	0	0.109	0	0.8	0.383	0.88
IL10	EGFR	4448642	4436186	9606.ENSP00000412237	9606.ENSP00000275493	0	0	0	0	0	0	0.6	0.713	0.88
JUN	EGFR	4443699	4436186	9606.ENSP00000360266	9606.ENSP00000275493	0	0	0	0	0.06	0.185	0	0.856	0.88
F3	CRP	4440531	4434405	9606.ENSP00000334145	9606.ENSP00000255030	0	0	0	0	0	0	0	0.879	0.879
MYC	EGF	4451407	4435570	9606.ENSP00000479618	9606.ENSP00000265171	0	0	0	0	0	0	0	0.876	0.877
VEGFA	IL1B	4451310	4435241	9606.ENSP00000478570	9606.ENSP00000263341	0	0	0	0	0	0	0	0.877	0.877
CXCL10	IL1B	4438146	4435241	9606.ENSP00000305651	9606.ENSP00000263341	0	0	0	0	0.244	0	0	0.841	0.876
MMP3	CCL2	4437610	4433339	9606.ENSP00000299855	9606.ENSP00000225831	0	0	0	0	0.107	0.379	0	0.795	0.876
ICAM1	CRP	4435501	4434405	9606.ENSP00000264832	9606.ENSP00000255030	0	0	0	0	0	0	0	0.875	0.875
CASP3	BAX	4438651	4437004	9606.ENSP00000311032	9606.ENSP00000293288	0	0	0	0	0	0.416	0	0.793	0.874
JUN	CASP3	4443699	4438651	9606.ENSP00000360266	9606.ENSP00000311032	0	0	0	0	0	0.069	0	0.87	0.874
PRKCA	CASP3	4448494	4438651	9606.ENSP00000408695	9606.ENSP00000311032	0	0	0	0	0	0	0.8	0.398	0.874
IL10	CRP	4448642	4434405	9606.ENSP00000412237	9606.ENSP00000255030	0	0	0	0	0	0	0	0.873	0.873
VCAM1	CRP	4437090	4434405	9606.ENSP00000294728	9606.ENSP00000255030	0	0	0	0	0	0	0	0.873	0.873
IL1B	MMP2	4435241	4433061	9606.ENSP00000263341	9606.ENSP00000219070	0	0	0	0	0	0.379	0	0.802	0.872
MMP3	IL1B	4437610	4435241	9606.ENSP00000299855	9606.ENSP00000263341	0	0	0	0	0.107	0	0	0.862	0.872
MYC	HIF1A	4451407	4449842	9606.ENSP00000479618	9606.ENSP00000437955	0	0	0	0	0	0.433	0	0.783	0.872
MYC	EGFR	4451407	4436186	9606.ENSP00000479618	9606.ENSP00000275493	0	0	0	0	0	0	0	0.871	0.872
PTGS2	EGFR	4442894	4436186	9606.ENSP00000356438	9606.ENSP00000275493	0	0	0	0	0.061	0	0	0.869	0.872
MET	EGF	4439114	4435570	9606.ENSP00000317272	9606.ENSP00000265171	0	0	0	0	0	0.05	0.6	0.689	0.871
MMP9	EGF	4443919	4435570	9606.ENSP00000361405	9606.ENSP00000265171	0	0	0	0	0	0	0	0.871	0.871
ICAM1	IFNG	4435501	4433446	9606.ENSP00000264832	9606.ENSP00000229135	0	0	0	0	0	0	0	0.87	0.87
IGF1R	EGF	4435797	4435570	9606.ENSP00000268035	9606.ENSP00000265171	0	0	0	0	0	0.06	0.6	0.682	0.87
LCT	TREH	4435387	4435361	9606.ENSP00000264162	9606.ENSP00000264029	0	0	0	0	0	0	0	0.87	0.87
IL10	HMOX1	4448642	4432912	9606.ENSP00000412237	9606.ENSP00000216117	0	0	0	0	0	0	0	0.867	0.868
VCAM1	IL1B	4437090	4435241	9606.ENSP00000294728	9606.ENSP00000263341	0	0	0	0	0.062	0	0	0.865	0.868
VEGFA	HMOX1	4451310	4432912	9606.ENSP00000478570	9606.ENSP00000216117	0	0	0	0	0	0	0	0.867	0.867
IL10	STAT1	4448642	4442456	9606.ENSP00000412237	9606.ENSP00000354394	0	0	0	0	0	0.096	0	0.858	0.866
PTGS2	EGF	4442894	4435570	9606.ENSP00000356438	9606.ENSP00000265171	0	0	0	0	0.061	0.082	0	0.856	0.866
MAPK8	CASP8	4446429	4442125	9606.ENSP00000378974	9606.ENSP00000351273	0	0	0	0	0	0.48	0	0.752	0.865
CXCL8	IL2	4438229	4433376	9606.ENSP00000306512	9606.ENSP00000226730	0	0	0	0	0	0	0	0.863	0.863
FOS	EGF	4438204	4435570	9606.ENSP00000306245	9606.ENSP00000265171	0	0	0	0	0	0	0	0.862	0.863
IGFBP3	EGFR	4445494	4436186	9606.ENSP00000370473	9606.ENSP00000275493	0	0	0	0	0.278	0.379	0	0.72	0.863
CAT	MPO	4433793	4433305	9606.ENSP00000241052	9606.ENSP00000225275	0	0	0	0	0.061	0.131	0	0.844	0.862
ICAM1	IL4	4435501	4433533	9606.ENSP00000264832	9606.ENSP00000231449	0	0	0	0	0	0	0	0.862	0.862
THBD	F3	4444829	4440531	9606.ENSP00000366307	9606.ENSP00000334145	0	0	0	0	0.061	0	0	0.86	0.862
NOS3	CRP	4437409	4434405	9606.ENSP00000297494	9606.ENSP00000255030	0	0	0	0	0	0	0	0.861	0.861
VCAM1	IL4	4437090	4433533	9606.ENSP00000294728	9606.ENSP00000231449	0	0	0	0	0	0	0	0.861	0.861
FOS	PRKCB	4438204	4438120	9606.ENSP00000306245	9606.ENSP00000305355	0	0	0	0	0	0	0.8	0.325	0.859
MMP1	IL1B	4439553	4435241	9606.ENSP00000322788	9606.ENSP00000263341	0	0	0	0	0.128	0	0	0.845	0.859
PTGS2	CCL2	4442894	4433339	9606.ENSP00000356438	9606.ENSP00000225831	0	0	0	0	0.117	0	0	0.847	0.859
GSTP1	MAPK8	4446837	4446429	9606.ENSP00000381607	9606.ENSP00000378974	0	0	0	0	0	0.566	0	0.686	0.858
NOS3	HMOX1	4437409	4432912	9606.ENSP00000297494	9606.ENSP00000216117	0	0	0	0	0	0.185	0	0.829	0.855
AKT1	PTGS2	4450372	4442894	9606.ENSP00000451828	9606.ENSP00000356438	0	0	0	0	0.062	0.058	0	0.848	0.854
AKT1	NFE2L2	4450372	4446632	9606.ENSP00000451828	9606.ENSP00000380252	0	0	0	0	0	0.344	0	0.786	0.854
CASP3	CCND1	4438651	4433391	9606.ENSP00000311032	9606.ENSP00000227507	0	0	0	0	0.061	0	0	0.851	0.854
EGF	MAPK1	4435570	4432880	9606.ENSP00000265171	9606.ENSP00000215832	0	0	0	0	0	0	0	0.854	0.854
MYC	VEGFA	4451407	4451310	9606.ENSP00000479618	9606.ENSP00000478570	0	0	0	0	0	0	0	0.854	0.854
CASP3	PRKCB	4438651	4438120	9606.ENSP00000311032	9606.ENSP00000305355	0	0	0	0	0	0	0.8	0.291	0.852
CD40LG	VCAM1	4443586	4437090	9606.ENSP00000359663	9606.ENSP00000294728	0	0	0	0	0.085	0	0	0.845	0.852
IL6	MPO	4447254	4433305	9606.ENSP00000385675	9606.ENSP00000225275	0	0	0	0	0.061	0	0	0.848	0.852
VEGFA	VCAM1	4451310	4437090	9606.ENSP00000478570	9606.ENSP00000294728	0	0	0	0	0.061	0	0	0.848	0.852
MYC	IL6	4451407	4447254	9606.ENSP00000479618	9606.ENSP00000385675	0	0	0	0	0	0	0	0.85	0.85
NOS2	IL1B	4439909	4435241	9606.ENSP00000327251	9606.ENSP00000263341	0	0	0	0	0.066	0	0	0.845	0.85
MMP9	CCL2	4443919	4433339	9606.ENSP00000361405	9606.ENSP00000225831	0	0	0	0	0.076	0	0	0.843	0.849
MYC	ODC1	4451407	4433616	9606.ENSP00000479618	9606.ENSP00000234111	0	0	0	0	0.094	0.192	0	0.81	0.849
IGFBP3	IGF1R	4445494	4435797	9606.ENSP00000370473	9606.ENSP00000268035	0	0	0	0	0	0.379	0	0.766	0.848
CXCL8	EGF	4438229	4435570	9606.ENSP00000306512	9606.ENSP00000265171	0	0	0	0	0	0	0	0.846	0.847
IL6	HMOX1	4447254	4432912	9606.ENSP00000385675	9606.ENSP00000216117	0	0	0	0	0.073	0	0	0.841	0.847
EGF	CCND1	4435570	4433391	9606.ENSP00000265171	9606.ENSP00000227507	0	0	0	0	0	0	0	0.844	0.844
IL6	EGF	4447254	4435570	9606.ENSP00000385675	9606.ENSP00000265171	0	0	0	0	0	0	0	0.844	0.844
CXCL8	MAPK1	4438229	4432880	9606.ENSP00000306512	9606.ENSP00000215832	0	0	0	0	0	0	0	0.842	0.842
AKT1	IGF2	4450372	4447717	9606.ENSP00000451828	9606.ENSP00000391826	0	0	0	0	0	0.262	0	0.794	0.841
IL6	IFNB1	4447254	4445352	9606.ENSP00000385675	9606.ENSP00000369581	0	0	0	0	0.099	0	0	0.829	0.84
MAPK8	PTGS2	4446429	4442894	9606.ENSP00000378974	9606.ENSP00000356438	0	0	0	0	0	0	0	0.84	0.84
VEGFA	CRP	4451310	4434405	9606.ENSP00000478570	9606.ENSP00000255030	0	0	0	0	0	0	0	0.839	0.839
JUN	EGF	4443699	4435570	9606.ENSP00000360266	9606.ENSP00000265171	0	0	0	0	0	0	0	0.837	0.837
AKT1	MMP2	4450372	4433061	9606.ENSP00000451828	9606.ENSP00000219070	0	0	0	0	0.061	0	0	0.833	0.836
ESR1	EGF	4448358	4435570	9606.ENSP00000405330	9606.ENSP00000265171	0	0	0	0	0	0	0	0.836	0.836
IFNB1	CXCL10	4445352	4438146	9606.ENSP00000369581	9606.ENSP00000305651	0	0	0	0	0.138	0	0	0.818	0.836
IL10	PTGS2	4448642	4442894	9606.ENSP00000412237	9606.ENSP00000356438	0	0	0	0	0.061	0	0	0.831	0.836
IL6	MMP1	4447254	4439553	9606.ENSP00000385675	9606.ENSP00000322788	0	0	0	0	0.154	0	0	0.814	0.836
NOS2	IFNG	4439909	4433446	9606.ENSP00000327251	9606.ENSP00000229135	0	0	0	0	0	0	0	0.836	0.836
PTGS2	NOS3	4442894	4437409	9606.ENSP00000356438	9606.ENSP00000297494	0	0	0	0	0	0.261	0	0.786	0.835
ICAM1	IL2	4435501	4433376	9606.ENSP00000264832	9606.ENSP00000226730	0	0	0	0	0	0	0	0.834	0.834
MAPK8	MMP9	4446429	4443919	9606.ENSP00000378974	9606.ENSP00000361405	0	0	0	0	0	0	0	0.833	0.834
PTGS2	HMOX1	4442894	4432912	9606.ENSP00000356438	9606.ENSP00000216117	0	0	0	0	0.076	0	0	0.827	0.834
IGF2	EGFR	4447717	4436186	9606.ENSP00000391826	9606.ENSP00000275493	0	0	0	0	0.088	0	0.6	0.579	0.833
VEGFA	MMP1	4451310	4439553	9606.ENSP00000478570	9606.ENSP00000322788	0	0	0	0	0.069	0	0	0.827	0.832
CASP3	IL1B	4438651	4435241	9606.ENSP00000311032	9606.ENSP00000263341	0	0	0	0	0	0.074	0	0.824	0.831
IL10	MMP9	4448642	4443919	9606.ENSP00000412237	9606.ENSP00000361405	0	0	0	0	0	0	0	0.831	0.831
F3	SERPINE1	4440531	4433266	9606.ENSP00000334145	9606.ENSP00000223095	0	0	0	0	0.091	0	0	0.821	0.83
NOS3	VCAM1	4437409	4437090	9606.ENSP00000297494	9606.ENSP00000294728	0	0	0	0	0	0	0	0.83	0.83
MAPK8	CCL2	4446429	4433339	9606.ENSP00000378974	9606.ENSP00000225831	0	0	0	0	0	0	0	0.829	0.829
AKT1	IL10	4450372	4448642	9606.ENSP00000451828	9606.ENSP00000412237	0	0	0	0	0	0.079	0	0.821	0.828
MMP9	EGFR	4443919	4436186	9606.ENSP00000361405	9606.ENSP00000275493	0	0	0	0	0	0	0	0.828	0.828
CASP9	BAX	4440164	4437004	9606.ENSP00000330237	9606.ENSP00000293288	0	0	0	0	0	0.416	0	0.712	0.825
CCL2	MMP2	4433339	4433061	9606.ENSP00000225831	9606.ENSP00000219070	0	0	0	0	0.155	0	0	0.802	0.825
IL6	MMP2	4447254	4433061	9606.ENSP00000385675	9606.ENSP00000219070	0	0	0	0	0.076	0	0	0.816	0.823
FOS	IL2	4438204	4433376	9606.ENSP00000306245	9606.ENSP00000226730	0	0	0	0	0	0.313	0	0.751	0.822
PTGS2	ERBB2	4442894	4435897	9606.ENSP00000356438	9606.ENSP00000269571	0	0	0	0	0.061	0.305	0	0.75	0.822
CCL2	HMOX1	4433339	4432912	9606.ENSP00000225831	9606.ENSP00000216117	0	0	0	0	0.094	0	0	0.81	0.821
MMP1	FOS	4439553	4438204	9606.ENSP00000322788	9606.ENSP00000306245	0	0	0	0	0	0.379	0	0.723	0.821
NFE2L2	MAPK8	4446632	4446429	9606.ENSP00000380252	9606.ENSP00000378974	0	0	0	0	0	0.34	0	0.74	0.821
NOS2	HMOX1	4439909	4432912	9606.ENSP00000327251	9606.ENSP00000216117	0	0	0	0	0	0.185	0	0.789	0.821
STAT1	IL4	4442456	4433533	9606.ENSP00000354394	9606.ENSP00000231449	0	0	0	0	0	0	0	0.821	0.821
MAPK8	PPARG	4446429	4436745	9606.ENSP00000378974	9606.ENSP00000287820	0	0	0	0	0	0.379	0	0.722	0.82
VEGFA	SELE	4451310	4440292	9606.ENSP00000478570	9606.ENSP00000331736	0	0	0	0	0	0	0	0.82	0.82
IL1B	MPO	4435241	4433305	9606.ENSP00000263341	9606.ENSP00000225275	0	0	0	0	0.098	0	0	0.807	0.819
IL1B	HMOX1	4435241	4432912	9606.ENSP00000263341	9606.ENSP00000216117	0	0	0	0	0.07	0	0	0.814	0.819
PTGS2	PPARG	4442894	4436745	9606.ENSP00000356438	9606.ENSP00000287820	0	0	0	0	0	0.05	0	0.817	0.819
AKT1	ICAM1	4450372	4435501	9606.ENSP00000451828	9606.ENSP00000264832	0	0	0	0	0	0	0	0.818	0.818
JUN	CASP9	4443699	4440164	9606.ENSP00000360266	9606.ENSP00000330237	0	0	0	0	0	0.472	0	0.671	0.818
MAPK8	CCND1	4446429	4433391	9606.ENSP00000378974	9606.ENSP00000227507	0	0	0	0	0	0	0	0.818	0.818
SPP1	MMP9	4446370	4443919	9606.ENSP00000378517	9606.ENSP00000361405	0	0	0	0	0.109	0	0	0.804	0.818
CXCL8	EGFR	4438229	4436186	9606.ENSP00000306512	9606.ENSP00000275493	0	0	0	0	0	0	0	0.817	0.817
IGF2	MET	4447717	4439114	9606.ENSP00000391826	9606.ENSP00000317272	0	0	0	0	0.061	0.262	0.6	0.419	0.817
PTGS2	FOS	4442894	4438204	9606.ENSP00000356438	9606.ENSP00000306245	0	0	0	0	0.109	0	0	0.802	0.817
VEGFA	MAPK8	4451310	4446429	9606.ENSP00000478570	9606.ENSP00000378974	0	0	0	0	0	0	0	0.817	0.817
CD40LG	ICAM1	4443586	4435501	9606.ENSP00000359663	9606.ENSP00000264832	0	0	0	0	0	0	0	0.816	0.816
ICAM1	IL1A	4435501	4435240	9606.ENSP00000264832	9606.ENSP00000263339	0	0	0	0	0.113	0	0	0.801	0.816
VEGFA	ESR1	4451310	4448358	9606.ENSP00000478570	9606.ENSP00000405330	0	0	0	0	0.061	0	0	0.813	0.816
AKT1	FOS	4450372	4438204	9606.ENSP00000451828	9606.ENSP00000306245	0	0	0	0	0	0.08	0	0.806	0.815
CASP9	MAPK1	4440164	4432880	9606.ENSP00000330237	9606.ENSP00000215832	0	0	0	0	0	0.455	0	0.674	0.815
IL6	SERPINE1	4447254	4433266	9606.ENSP00000385675	9606.ENSP00000223095	0	0	0	0	0.159	0	0	0.789	0.815
CASP3	MAPK1	4438651	4432880	9606.ENSP00000311032	9606.ENSP00000215832	0	0	0	0	0.048	0.261	0	0.757	0.814
VEGFA	F3	4451310	4440531	9606.ENSP00000478570	9606.ENSP00000334145	0	0	0	0	0.061	0	0	0.81	0.814
HIF1A	ESR1	4449842	4448358	9606.ENSP00000437955	9606.ENSP00000405330	0	0	0	0	0	0.413	0	0.695	0.813
IL6	CCND1	4447254	4433391	9606.ENSP00000385675	9606.ENSP00000227507	0	0	0	0	0	0	0	0.812	0.813
MAPK8	MMP2	4446429	4433061	9606.ENSP00000378974	9606.ENSP00000219070	0	0	0	0	0	0	0	0.812	0.813
NOS2	NOS3	4439909	4437409	9606.ENSP00000327251	9606.ENSP00000297494	0	0	0.447	0.944	0	0	0.8	0.814	0.813
PTGS2	IL1A	4442894	4435240	9606.ENSP00000356438	9606.ENSP00000263339	0	0	0	0	0.213	0	0	0.772	0.813
IL6	PPARG	4447254	4436745	9606.ENSP00000385675	9606.ENSP00000287820	0	0	0	0	0	0	0	0.812	0.812
EGFR	IL2	4436186	4433376	9606.ENSP00000275493	9606.ENSP00000226730	0	0	0	0	0	0	0.6	0.548	0.811
SPP1	CCL2	4446370	4433339	9606.ENSP00000378517	9606.ENSP00000225831	0	0	0	0	0.118	0	0	0.792	0.809
MMP9	CRP	4443919	4434405	9606.ENSP00000361405	9606.ENSP00000255030	0	0	0	0	0	0	0	0.808	0.808
IL6	SELE	4447254	4440292	9606.ENSP00000385675	9606.ENSP00000331736	0	0	0	0	0.12	0	0	0.79	0.807
IL6	F3	4447254	4440531	9606.ENSP00000385675	9606.ENSP00000334145	0	0	0	0	0.088	0	0	0.797	0.807
FOS	IL1B	4438204	4435241	9606.ENSP00000306245	9606.ENSP00000263341	0	0	0	0	0.063	0	0	0.802	0.806
MAPK8	STAT1	4446429	4442456	9606.ENSP00000378974	9606.ENSP00000354394	0	0	0	0	0	0	0	0.804	0.805
IL10	SELE	4448642	4440292	9606.ENSP00000412237	9606.ENSP00000331736	0	0	0	0	0.049	0	0	0.802	0.803
CXCL2	PTGS2	4449392	4442894	9606.ENSP00000427279	9606.ENSP00000356438	0	0	0	0	0.538	0	0	0.588	0.802
IL10	CD40LG	4448642	4443586	9606.ENSP00000412237	9606.ENSP00000359663	0	0	0	0	0	0	0	0.802	0.802
IFNB1	IFNG	4445352	4433446	9606.ENSP00000369581	9606.ENSP00000229135	0	0	0	0	0.083	0	0	0.791	0.801
SPP1	MMP2	4446370	4433061	9606.ENSP00000378517	9606.ENSP00000219070	0	0	0	0	0.076	0	0	0.793	0.801
CXCL8	MMP2	4438229	4433061	9606.ENSP00000306512	9606.ENSP00000219070	0	0	0	0	0	0	0	0.8	0.8
IGF2	ERBB2	4447717	4435897	9606.ENSP00000391826	9606.ENSP00000269571	0	0	0	0	0.061	0	0.6	0.511	0.8
IL6	NOS3	4447254	4437409	9606.ENSP00000385675	9606.ENSP00000297494	0	0	0	0	0.058	0	0	0.796	0.8
MAPK8	HMOX1	4446429	4432912	9606.ENSP00000378974	9606.ENSP00000216117	0	0	0	0	0	0	0	0.8	0.8
PTGS2	IL4	4442894	4433533	9606.ENSP00000356438	9606.ENSP00000231449	0	0	0	0	0.062	0	0	0.795	0.8
CXCL10	IL4	4438146	4433533	9606.ENSP00000305651	9606.ENSP00000231449	0	0	0	0	0	0	0	0.799	0.799
MMP9	MAPK1	4443919	4432880	9606.ENSP00000361405	9606.ENSP00000215832	0	0	0	0	0.049	0	0	0.797	0.799
SELE	IL1B	4440292	4435241	9606.ENSP00000331736	9606.ENSP00000263341	0	0	0	0	0.061	0	0	0.794	0.799
SOCS3	IL4	4440175	4433533	9606.ENSP00000330341	9606.ENSP00000231449	0	0	0	0	0.062	0	0	0.794	0.799
CXCL8	VCAM1	4438229	4437090	9606.ENSP00000306512	9606.ENSP00000294728	0	0	0	0	0.061	0	0	0.793	0.798
EGF	MMP2	4435570	4433061	9606.ENSP00000265171	9606.ENSP00000219070	0	0	0	0	0	0	0	0.797	0.798
IFNG	CCL2	4433446	4433339	9606.ENSP00000229135	9606.ENSP00000225831	0	0	0	0	0.063	0	0	0.794	0.798
IL10	IFNB1	4448642	4445352	9606.ENSP00000412237	9606.ENSP00000369581	0	0	0	0	0.061	0	0	0.794	0.798
CD40LG	CCL2	4443586	4433339	9606.ENSP00000359663	9606.ENSP00000225831	0	0	0	0	0	0.059	0	0.793	0.797
ICAM1	MPO	4435501	4433305	9606.ENSP00000264832	9606.ENSP00000225275	0	0	0	0	0	0	0	0.797	0.797
MYC	NFE2L2	4451407	4446632	9606.ENSP00000479618	9606.ENSP00000380252	0	0	0	0	0	0.405	0	0.673	0.797
IL10	EGF	4448642	4435570	9606.ENSP00000412237	9606.ENSP00000265171	0	0	0	0	0	0	0	0.796	0.796
NFE2L2	PPARG	4446632	4436745	9606.ENSP00000380252	9606.ENSP00000287820	0	0	0	0	0	0.379	0	0.685	0.796
CCL2	MAPK1	4433339	4432880	9606.ENSP00000225831	9606.ENSP00000215832	0	0	0	0	0	0	0	0.795	0.795
IL2	CCL2	4433376	4433339	9606.ENSP00000226730	9606.ENSP00000225831	0	0	0	0	0	0	0	0.795	0.795
AKT1	CCL2	4450372	4433339	9606.ENSP00000451828	9606.ENSP00000225831	0	0	0	0	0	0	0	0.794	0.794
AKT1	STAT1	4450372	4442456	9606.ENSP00000451828	9606.ENSP00000354394	0	0	0	0	0	0.378	0	0.683	0.794
IL1B	MAPK1	4435241	4432880	9606.ENSP00000263341	9606.ENSP00000215832	0	0	0	0	0	0	0	0.794	0.794
PPARG	IL1B	4436745	4435241	9606.ENSP00000287820	9606.ENSP00000263341	0	0	0	0	0.061	0	0	0.789	0.794
CASP3	NOS3	4438651	4437409	9606.ENSP00000311032	9606.ENSP00000297494	0	0	0	0	0	0	0	0.793	0.793
STAT1	CCL2	4442456	4433339	9606.ENSP00000354394	9606.ENSP00000225831	0	0	0	0	0.063	0	0	0.787	0.793
IL1B	CRP	4435241	4434405	9606.ENSP00000263341	9606.ENSP00000255030	0	0	0	0	0.062	0	0	0.788	0.792
MYC	IL2	4451407	4433376	9606.ENSP00000479618	9606.ENSP00000226730	0	0	0	0	0	0	0	0.792	0.792
SELE	CRP	4440292	4434405	9606.ENSP00000331736	9606.ENSP00000255030	0	0	0	0	0.063	0	0	0.788	0.792
AKT1	VCAM1	4450372	4437090	9606.ENSP00000451828	9606.ENSP00000294728	0	0	0	0	0	0	0	0.791	0.791
CASP8	BAX	4442125	4437004	9606.ENSP00000351273	9606.ENSP00000293288	0	0	0	0	0	0.416	0	0.656	0.791
CXCL10	IRF1	4438146	4433930	9606.ENSP00000305651	9606.ENSP00000245414	0	0	0	0	0.382	0	0	0.675	0.79
CRP	CCL2	4434405	4433339	9606.ENSP00000255030	9606.ENSP00000225831	0	0	0	0	0	0	0	0.789	0.789
CRP	MPO	4434405	4433305	9606.ENSP00000255030	9606.ENSP00000225275	0	0	0	0	0	0	0	0.789	0.789
SELE	CXCL8	4440292	4438229	9606.ENSP00000331736	9606.ENSP00000306512	0	0	0	0	0.049	0	0	0.788	0.789
CXCL10	IL2	4438146	4433376	9606.ENSP00000305651	9606.ENSP00000226730	0	0	0	0	0	0	0	0.788	0.788
F3	CCL2	4440531	4433339	9606.ENSP00000334145	9606.ENSP00000225831	0	0	0	0	0.082	0	0	0.777	0.787
IL6	IRF1	4447254	4433930	9606.ENSP00000385675	9606.ENSP00000245414	0	0	0	0	0.082	0	0	0.777	0.787
PPARG	EGFR	4436745	4436186	9606.ENSP00000287820	9606.ENSP00000275493	0	0	0	0	0.062	0.402	0	0.65	0.787
PTGS2	MMP3	4442894	4437610	9606.ENSP00000356438	9606.ENSP00000299855	0	0	0	0	0.095	0	0	0.774	0.787
AKT1	RELA	4450372	4447098	9606.ENSP00000451828	9606.ENSP00000384273	0	0	0	0	0.086	0	0	0.776	0.786
CXCL8	HMOX1	4438229	4432912	9606.ENSP00000306512	9606.ENSP00000216117	0	0	0	0	0.077	0	0	0.776	0.784
CXCL8	MPO	4438229	4433305	9606.ENSP00000306512	9606.ENSP00000225275	0	0	0	0	0.065	0	0	0.779	0.784
VEGFA	CCND1	4451310	4433391	9606.ENSP00000478570	9606.ENSP00000227507	0	0	0	0	0.069	0.17	0	0.743	0.784
AKT1	SPP1	4450372	4446370	9606.ENSP00000451828	9606.ENSP00000378517	0	0	0	0	0	0.079	0	0.774	0.783
MMP9	NOS3	4443919	4437409	9606.ENSP00000361405	9606.ENSP00000297494	0	0	0	0	0.062	0	0	0.778	0.783
PTGS2	VCAM1	4442894	4437090	9606.ENSP00000356438	9606.ENSP00000294728	0	0	0	0	0.061	0	0	0.778	0.783
RELA	STAT1	4447098	4442456	9606.ENSP00000384273	9606.ENSP00000354394	0	0	0	0	0.065	0.513	0	0.563	0.783
RELA	MMP9	4447098	4443919	9606.ENSP00000384273	9606.ENSP00000361405	0	0	0	0	0	0.344	0	0.683	0.783
SOCS3	IL1B	4440175	4435241	9606.ENSP00000330341	9606.ENSP00000263341	0	0	0	0	0.219	0	0	0.733	0.783
IFNB1	CXCL8	4445352	4438229	9606.ENSP00000369581	9606.ENSP00000306512	0	0	0	0	0.07	0	0	0.776	0.782
CASP3	CAT	4438651	4433793	9606.ENSP00000311032	9606.ENSP00000241052	0	0	0	0	0	0	0	0.781	0.781
MMP9	ERBB2	4443919	4435897	9606.ENSP00000361405	9606.ENSP00000269571	0	0	0	0	0	0	0	0.78	0.781
HMOX1	MAPK1	4432912	4432880	9606.ENSP00000216117	9606.ENSP00000215832	0	0	0	0	0	0	0	0.778	0.779
EGFR	IL4	4436186	4433533	9606.ENSP00000275493	9606.ENSP00000231449	0	0	0	0	0.06	0	0.6	0.458	0.778
IL10	MAPK1	4448642	4432880	9606.ENSP00000412237	9606.ENSP00000215832	0	0	0	0	0	0	0	0.777	0.777
MAPK8	ICAM1	4446429	4435501	9606.ENSP00000378974	9606.ENSP00000264832	0	0	0	0	0	0	0	0.777	0.777
MET	CCND1	4439114	4433391	9606.ENSP00000317272	9606.ENSP00000227507	0	0	0	0	0.139	0	0	0.749	0.776
MYC	CASP3	4451407	4438651	9606.ENSP00000479618	9606.ENSP00000311032	0	0	0	0	0.061	0	0	0.77	0.775
CRP	APOA1	4434405	4433668	9606.ENSP00000255030	9606.ENSP00000236850	0	0	0	0	0.087	0	0	0.763	0.774
ESR1	PTGS2	4448358	4442894	9606.ENSP00000405330	9606.ENSP00000356438	0	0	0	0	0	0.05	0	0.771	0.773
IL10	MPO	4448642	4433305	9606.ENSP00000412237	9606.ENSP00000225275	0	0	0	0	0	0	0	0.772	0.772
IL6	CASP3	4447254	4438651	9606.ENSP00000385675	9606.ENSP00000311032	0	0	0	0	0	0	0	0.771	0.771
MMP1	EGF	4439553	4435570	9606.ENSP00000322788	9606.ENSP00000265171	0	0	0	0	0	0	0	0.77	0.771
ESR1	IL6	4448358	4447254	9606.ENSP00000405330	9606.ENSP00000385675	0	0	0	0	0	0	0	0.769	0.769
JUN	NFKB1	4443699	4433374	9606.ENSP00000360266	9606.ENSP00000226574	0	0	0	0	0.063	0	0	0.763	0.769
MMP3	SERPINE1	4437610	4433266	9606.ENSP00000299855	9606.ENSP00000223095	0	0	0	0	0.159	0.379	0	0.594	0.769
MMP9	CXCL10	4443919	4438146	9606.ENSP00000361405	9606.ENSP00000305651	0	0	0	0	0.14	0	0	0.742	0.769
PLAU	EGF	4444017	4435570	9606.ENSP00000361850	9606.ENSP00000265171	0	0	0	0	0	0	0	0.769	0.769
THBD	CRP	4444829	4434405	9606.ENSP00000366307	9606.ENSP00000255030	0	0	0	0	0	0	0	0.769	0.769
VEGFA	PPARG	4451310	4436745	9606.ENSP00000478570	9606.ENSP00000287820	0	0	0	0	0	0	0	0.769	0.769
JUN	MMP1	4443699	4439553	9606.ENSP00000360266	9606.ENSP00000322788	0	0	0	0	0	0.379	0	0.641	0.767
VEGFA	IGFBP3	4451310	4445494	9606.ENSP00000478570	9606.ENSP00000370473	0	0	0	0	0.091	0	0	0.754	0.767
EGFR	IFNG	4436186	4433446	9606.ENSP00000275493	9606.ENSP00000229135	0	0	0	0	0	0	0.6	0.44	0.766
IL6	MMP3	4447254	4437610	9606.ENSP00000385675	9606.ENSP00000299855	0	0	0	0	0.112	0	0	0.747	0.766
IL1B	IRF1	4435241	4433930	9606.ENSP00000263341	9606.ENSP00000245414	0	0	0	0	0.205	0	0	0.716	0.765
MMP9	CCND1	4443919	4433391	9606.ENSP00000361405	9606.ENSP00000227507	0	0	0	0	0	0	0	0.765	0.765
SI	LCT	4435425	4435387	9606.ENSP00000264382	9606.ENSP00000264162	0.07	0	0	0	0.095	0	0	0.744	0.765
MET	CASP3	4439114	4438651	9606.ENSP00000317272	9606.ENSP00000311032	0	0	0	0	0	0.524	0	0.524	0.764
BCL2	CASP3	4446777	4438651	9606.ENSP00000381185	9606.ENSP00000311032	0	0	0	0	0	0.461	0	0.578	0.763
IL1A	IL2	4435240	4433376	9606.ENSP00000263339	9606.ENSP00000226730	0	0	0	0	0	0	0	0.763	0.763
AKT1	SERPINE1	4450372	4433266	9606.ENSP00000451828	9606.ENSP00000223095	0	0	0	0	0	0	0	0.761	0.761
IL10	JUN	4448642	4443699	9606.ENSP00000412237	9606.ENSP00000360266	0	0	0	0	0	0	0	0.759	0.76
PRKCA	ADCY2	4448494	4441294	9606.ENSP00000408695	9606.ENSP00000342952	0	0	0	0	0.061	0	0.6	0.412	0.76
MMP9	HMOX1	4443919	4432912	9606.ENSP00000361405	9606.ENSP00000216117	0	0	0	0	0.088	0	0	0.745	0.759
SELE	CCL2	4440292	4433339	9606.ENSP00000331736	9606.ENSP00000225831	0	0	0	0	0.108	0	0	0.741	0.759
ERBB2	MMP2	4435897	4433061	9606.ENSP00000269571	9606.ENSP00000219070	0	0	0	0	0.062	0	0	0.752	0.758
SOCS3	CCL2	4440175	4433339	9606.ENSP00000330341	9606.ENSP00000225831	0	0	0	0	0.126	0	0	0.734	0.758
CD40LG	SELE	4443586	4440292	9606.ENSP00000359663	9606.ENSP00000331736	0	0	0	0	0.055	0	0	0.754	0.757
NOS3	PPARG	4437409	4436745	9606.ENSP00000297494	9606.ENSP00000287820	0	0	0	0	0.053	0.091	0	0.741	0.757
MAPK8	MMP1	4446429	4439553	9606.ENSP00000378974	9606.ENSP00000322788	0	0	0	0	0	0	0	0.755	0.756
PTGS1	IL1B	4442503	4435241	9606.ENSP00000354612	9606.ENSP00000263341	0	0	0	0	0.156	0	0	0.723	0.756
JUN	ICAM1	4443699	4435501	9606.ENSP00000360266	9606.ENSP00000264832	0	0	0	0	0	0	0	0.755	0.755
JUN	MMP3	4443699	4437610	9606.ENSP00000360266	9606.ENSP00000299855	0	0	0	0	0	0	0	0.754	0.754
PTGS2	MAPK1	4442894	4432880	9606.ENSP00000356438	9606.ENSP00000215832	0	0	0	0	0	0.266	0	0.678	0.753
CCL2	SERPINE1	4433339	4433266	9606.ENSP00000225831	9606.ENSP00000223095	0	0	0	0	0.122	0	0	0.73	0.752
THBD	SERPINE1	4444829	4433266	9606.ENSP00000366307	9606.ENSP00000223095	0	0	0	0	0.095	0	0	0.738	0.752
CASP3	EGFR	4438651	4436186	9606.ENSP00000311032	9606.ENSP00000275493	0	0	0	0	0	0.05	0	0.748	0.751
MMP1	CXCL8	4439553	4438229	9606.ENSP00000322788	9606.ENSP00000306512	0	0	0	0	0.19	0	0	0.705	0.751
CXCL8	FOS	4438229	4438204	9606.ENSP00000306512	9606.ENSP00000306245	0	0	0	0	0.077	0	0	0.739	0.749
STAT1	PPARG	4442456	4436745	9606.ENSP00000354394	9606.ENSP00000287820	0	0	0	0	0.061	0.321	0	0.638	0.749
VEGFA	STAT1	4451310	4442456	9606.ENSP00000478570	9606.ENSP00000354394	0	0	0	0	0	0.062	0	0.743	0.749
IL10	FOS	4448642	4438204	9606.ENSP00000412237	9606.ENSP00000306245	0	0	0	0	0	0.063	0	0.743	0.748
MAPK8	VCAM1	4446429	4437090	9606.ENSP00000378974	9606.ENSP00000294728	0	0	0	0	0	0	0	0.748	0.748
STAT1	IL1B	4442456	4435241	9606.ENSP00000354394	9606.ENSP00000263341	0	0	0	0	0.062	0	0	0.742	0.748
IFNB1	NFKB1	4445352	4433374	9606.ENSP00000369581	9606.ENSP00000226574	0	0	0	0	0	0	0.6	0.394	0.747
STAT1	NOS2	4442456	4439909	9606.ENSP00000354394	9606.ENSP00000327251	0	0	0	0	0.061	0	0	0.741	0.747
AKT1	CASP8	4450372	4442125	9606.ENSP00000451828	9606.ENSP00000351273	0	0	0	0	0	0.064	0	0.74	0.746
MMP2	MAPK1	4433061	4432880	9606.ENSP00000219070	9606.ENSP00000215832	0	0	0	0	0.049	0	0	0.743	0.746
MMP1	IL1A	4439553	4435240	9606.ENSP00000322788	9606.ENSP00000263339	0	0	0	0	0.111	0	0	0.725	0.745
NOS3	CAT	4437409	4433793	9606.ENSP00000297494	9606.ENSP00000241052	0	0	0	0	0	0	0	0.745	0.745
AKT1	IGFBP3	4450372	4445494	9606.ENSP00000451828	9606.ENSP00000370473	0	0	0	0	0	0	0	0.743	0.743
EGF	IL1B	4435570	4435241	9606.ENSP00000265171	9606.ENSP00000263341	0	0	0	0	0	0	0	0.743	0.743
ICAM1	MMP2	4435501	4433061	9606.ENSP00000264832	9606.ENSP00000219070	0	0	0	0	0	0	0	0.743	0.743
NFE2L2	CAT	4446632	4433793	9606.ENSP00000380252	9606.ENSP00000241052	0	0	0	0	0	0	0	0.743	0.743
SELE	IL4	4440292	4433533	9606.ENSP00000331736	9606.ENSP00000231449	0	0	0	0	0.055	0	0	0.739	0.743
CHEK2	CCND1	4445704	4433391	9606.ENSP00000372023	9606.ENSP00000227507	0	0	0	0	0.088	0	0	0.727	0.741
IL6	NOS2	4447254	4439909	9606.ENSP00000385675	9606.ENSP00000327251	0	0	0	0	0.063	0	0	0.735	0.741
IL6	CD40LG	4447254	4443586	9606.ENSP00000385675	9606.ENSP00000359663	0	0	0	0	0	0	0	0.741	0.741
MAPK8	CASP9	4446429	4440164	9606.ENSP00000378974	9606.ENSP00000330237	0	0	0	0	0	0	0	0.741	0.741
MMP9	PTGS2	4443919	4442894	9606.ENSP00000361405	9606.ENSP00000356438	0	0	0	0	0.097	0	0	0.725	0.741
VCAM1	IL1A	4437090	4435240	9606.ENSP00000294728	9606.ENSP00000263339	0	0	0	0	0.061	0	0	0.735	0.741
ADCY2	PRKCB	4441294	4438120	9606.ENSP00000342952	9606.ENSP00000305355	0	0	0	0	0.084	0	0.6	0.345	0.739
MGAM	LCT	4450229	4435387	9606.ENSP00000447378	9606.ENSP00000264162	0.07	0	0	0	0.061	0	0	0.724	0.738
AKT1	ERBB2	4450372	4435897	9606.ENSP00000451828	9606.ENSP00000269571	0	0	0	0.556	0.053	0.543	0	0.943	0.737
CASP9	CCND1	4440164	4433391	9606.ENSP00000330237	9606.ENSP00000227507	0	0	0	0	0	0	0	0.737	0.737
MMP9	ICAM1	4443919	4435501	9606.ENSP00000361405	9606.ENSP00000264832	0	0	0	0	0.093	0	0	0.722	0.737
VEGFA	CASP3	4451310	4438651	9606.ENSP00000478570	9606.ENSP00000311032	0	0	0	0	0	0	0	0.737	0.737
CASP8	EGFR	4442125	4436186	9606.ENSP00000351273	9606.ENSP00000275493	0	0	0	0	0	0.05	0	0.733	0.736
IL6	CAT	4447254	4433793	9606.ENSP00000385675	9606.ENSP00000241052	0	0	0	0	0	0	0	0.735	0.735
MMP9	IFNG	4443919	4433446	9606.ENSP00000361405	9606.ENSP00000229135	0	0	0	0	0	0	0	0.735	0.735
PPARG	HMOX1	4436745	4432912	9606.ENSP00000287820	9606.ENSP00000216117	0	0	0	0	0	0	0	0.735	0.735
RELA	ICAM1	4447098	4435501	9606.ENSP00000384273	9606.ENSP00000264832	0	0	0	0	0.065	0.417	0	0.554	0.735
SOCS3	IRF1	4440175	4433930	9606.ENSP00000330341	9606.ENSP00000245414	0	0	0	0	0.103	0	0	0.716	0.735
AKT1	BAX	4450372	4437004	9606.ENSP00000451828	9606.ENSP00000293288	0	0	0	0	0.061	0.379	0	0.581	0.734
MYC	MMP2	4451407	4433061	9606.ENSP00000479618	9606.ENSP00000219070	0	0	0	0	0	0	0	0.734	0.734
PLAU	MMP2	4444017	4433061	9606.ENSP00000361850	9606.ENSP00000219070	0	0	0	0	0.152	0	0	0.7	0.734
IGFBP3	PPARG	4445494	4436745	9606.ENSP00000370473	9606.ENSP00000287820	0	0	0	0	0	0.379	0	0.588	0.733
MAPK8	IL1B	4446429	4435241	9606.ENSP00000378974	9606.ENSP00000263341	0	0	0	0	0	0	0	0.733	0.733
VCAM1	APOA1	4437090	4433668	9606.ENSP00000294728	9606.ENSP00000236850	0	0	0	0	0	0.189	0	0.684	0.733
VEGFA	IL2	4451310	4433376	9606.ENSP00000478570	9606.ENSP00000226730	0	0	0	0	0	0	0	0.733	0.733
CXCL10	ICAM1	4438146	4435501	9606.ENSP00000305651	9606.ENSP00000264832	0	0	0	0	0.145	0	0	0.7	0.732
EGF	ICAM1	4435570	4435501	9606.ENSP00000265171	9606.ENSP00000264832	0	0	0	0	0	0	0	0.732	0.732
IL1A	IFNG	4435240	4433446	9606.ENSP00000263339	9606.ENSP00000229135	0	0	0	0	0	0	0	0.731	0.731
HIF1A	HMOX1	4449842	4432912	9606.ENSP00000437955	9606.ENSP00000216117	0	0	0	0	0	0	0	0.729	0.73
MYC	ALK	4451407	4445823	9606.ENSP00000479618	9606.ENSP00000373700	0	0	0	0	0.05	0.061	0	0.722	0.73
NOS3	IL1B	4437409	4435241	9606.ENSP00000297494	9606.ENSP00000263341	0	0	0	0	0.062	0	0	0.723	0.729
SERPINE1	MMP2	4433266	4433061	9606.ENSP00000223095	9606.ENSP00000219070	0	0	0	0	0.213	0	0	0.669	0.728
MAPK8	CXCL8	4446429	4438229	9606.ENSP00000378974	9606.ENSP00000306512	0	0	0	0	0	0	0	0.727	0.727
MMP1	CRP	4439553	4434405	9606.ENSP00000322788	9606.ENSP00000255030	0	0	0	0	0.052	0	0	0.724	0.727
MYC	CXCL8	4451407	4438229	9606.ENSP00000479618	9606.ENSP00000306512	0	0	0	0	0.062	0	0	0.721	0.727
SELE	IL1A	4440292	4435240	9606.ENSP00000331736	9606.ENSP00000263339	0	0	0	0	0.062	0	0	0.721	0.727
CASP3	HMOX1	4438651	4432912	9606.ENSP00000311032	9606.ENSP00000216117	0	0	0	0	0	0	0	0.726	0.726
FOS	IL4	4438204	4433533	9606.ENSP00000306245	9606.ENSP00000231449	0	0	0	0	0	0	0	0.726	0.726
GSTP1	JUN	4446837	4443699	9606.ENSP00000381607	9606.ENSP00000360266	0	0	0	0	0	0.098	0	0.709	0.726
MAPK8	EGF	4446429	4435570	9606.ENSP00000378974	9606.ENSP00000265171	0	0	0	0	0.062	0.099	0	0.702	0.726
NOS3	MAPK1	4437409	4432880	9606.ENSP00000297494	9606.ENSP00000215832	0	0	0	0	0.05	0	0	0.723	0.726
VEGFA	IL4	4451310	4433533	9606.ENSP00000478570	9606.ENSP00000231449	0	0	0	0	0	0	0	0.726	0.726
MYC	TOP1	4451407	4442483	9606.ENSP00000479618	9606.ENSP00000354522	0	0	0	0	0.08	0.099	0	0.695	0.725
PLAU	MMP9	4444017	4443919	9606.ENSP00000361850	9606.ENSP00000361405	0	0	0	0	0.076	0	0	0.713	0.724
ICAM1	MAPK1	4435501	4432880	9606.ENSP00000264832	9606.ENSP00000215832	0	0	0	0	0	0	0	0.723	0.723
IL10	F3	4448642	4440531	9606.ENSP00000412237	9606.ENSP00000334145	0	0	0	0	0	0	0	0.723	0.723
MMP9	CASP3	4443919	4438651	9606.ENSP00000361405	9606.ENSP00000311032	0	0	0	0	0.063	0	0	0.716	0.723
NFE2L2	CASP3	4446632	4438651	9606.ENSP00000380252	9606.ENSP00000311032	0	0	0	0	0	0.379	0	0.571	0.722
VEGFA	CXCL10	4451310	4438146	9606.ENSP00000478570	9606.ENSP00000305651	0	0	0	0	0	0	0	0.722	0.722
HIF1A	MMP2	4449842	4433061	9606.ENSP00000437955	9606.ENSP00000219070	0	0	0	0	0	0	0	0.72	0.721
MMP1	ERBB2	4439553	4435897	9606.ENSP00000322788	9606.ENSP00000269571	0	0	0	0	0	0	0	0.721	0.721
GSTP1	GSTM1	4446837	4438694	9606.ENSP00000381607	9606.ENSP00000311469	0	0	0	0.782	0	0	0.65	0.927	0.72
MAPK8	SERPINE1	4446429	4433266	9606.ENSP00000378974	9606.ENSP00000223095	0	0	0	0	0	0	0	0.72	0.72
STAT1	CASP3	4442456	4438651	9606.ENSP00000354394	9606.ENSP00000311032	0	0	0	0	0.062	0.332	0	0.59	0.72
CAT	MAPK1	4433793	4432880	9606.ENSP00000241052	9606.ENSP00000215832	0	0	0	0	0	0.157	0	0.68	0.719
EGF	ODC1	4435570	4433616	9606.ENSP00000265171	9606.ENSP00000234111	0	0	0	0	0	0	0	0.719	0.719
NOS3	EGF	4437409	4435570	9606.ENSP00000297494	9606.ENSP00000265171	0	0	0	0	0	0	0	0.719	0.719
PPARG	SERPINE1	4436745	4433266	9606.ENSP00000287820	9606.ENSP00000223095	0	0	0	0	0.057	0.051	0	0.711	0.719
SPP1	ICAM1	4446370	4435501	9606.ENSP00000378517	9606.ENSP00000264832	0	0	0	0	0	0	0	0.719	0.719
IRF1	NFKB1	4433930	4433374	9606.ENSP00000245414	9606.ENSP00000226574	0	0	0	0	0.155	0.379	0	0.504	0.717
MMP1	MAPK1	4439553	4432880	9606.ENSP00000322788	9606.ENSP00000215832	0	0	0	0	0.049	0	0	0.714	0.717
MMP3	ICAM1	4437610	4435501	9606.ENSP00000299855	9606.ENSP00000264832	0	0	0	0	0.063	0	0	0.709	0.716
EGFR	SERPINE1	4436186	4433266	9606.ENSP00000275493	9606.ENSP00000223095	0	0	0	0	0.125	0	0	0.687	0.715
MAPK8	CAT	4446429	4433793	9606.ENSP00000378974	9606.ENSP00000241052	0	0	0	0	0	0	0	0.715	0.715
MET	EGFR	4439114	4436186	9606.ENSP00000317272	9606.ENSP00000275493	0	0	0	0.58	0.229	0.418	0	0.933	0.715
PTGS2	CAT	4442894	4433793	9606.ENSP00000356438	9606.ENSP00000241052	0	0	0	0	0	0.131	0	0.685	0.715
ESR1	CDKN1A	4448358	4447168	9606.ENSP00000405330	9606.ENSP00000384849	0	0	0	0	0	0.379	0	0.559	0.714
MMP9	MPO	4443919	4433305	9606.ENSP00000361405	9606.ENSP00000225275	0	0	0	0	0.076	0	0	0.704	0.714
MMP9	SERPINE1	4443919	4433266	9606.ENSP00000361405	9606.ENSP00000223095	0	0	0	0	0.061	0	0	0.707	0.714
SPP1	IL1B	4446370	4435241	9606.ENSP00000378517	9606.ENSP00000263341	0	0	0	0	0.061	0	0	0.708	0.714
SELE	IFNG	4440292	4433446	9606.ENSP00000331736	9606.ENSP00000229135	0	0	0	0	0	0	0	0.713	0.713
JUN	PTGS2	4443699	4442894	9606.ENSP00000360266	9606.ENSP00000356438	0	0	0	0	0.066	0	0	0.704	0.711
CRP	IL2	4434405	4433376	9606.ENSP00000255030	9606.ENSP00000226730	0	0	0	0	0	0	0	0.71	0.71
CXCL8	SERPINE1	4438229	4433266	9606.ENSP00000306512	9606.ENSP00000223095	0	0	0	0	0.137	0	0	0.678	0.71
MYC	IL4	4451407	4433533	9606.ENSP00000479618	9606.ENSP00000231449	0	0	0	0	0	0	0	0.71	0.71
THBD	SELE	4444829	4440292	9606.ENSP00000366307	9606.ENSP00000331736	0	0	0	0	0.076	0	0	0.7	0.71
CCND1	MMP2	4433391	4433061	9606.ENSP00000227507	9606.ENSP00000219070	0	0	0	0	0.139	0	0	0.676	0.709
IL10	NOS3	4448642	4437409	9606.ENSP00000412237	9606.ENSP00000297494	0	0	0	0	0	0	0	0.708	0.709
MMP9	PPARG	4443919	4436745	9606.ENSP00000361405	9606.ENSP00000287820	0	0	0	0	0	0	0	0.709	0.709
JUN	ERBB2	4443699	4435897	9606.ENSP00000360266	9606.ENSP00000269571	0	0	0	0	0.059	0.185	0	0.65	0.708
AKT1	CXCL8	4450372	4438229	9606.ENSP00000451828	9606.ENSP00000306512	0	0	0	0	0	0	0	0.707	0.707
CRP	MMP2	4434405	4433061	9606.ENSP00000255030	9606.ENSP00000219070	0	0	0	0	0	0	0	0.707	0.707
NOS2	IRF1	4439909	4433930	9606.ENSP00000327251	9606.ENSP00000245414	0	0	0	0	0	0	0	0.707	0.707
NOS3	ICAM1	4437409	4435501	9606.ENSP00000297494	9606.ENSP00000264832	0	0	0	0	0	0	0	0.705	0.705
PPARG	ICAM1	4436745	4435501	9606.ENSP00000287820	9606.ENSP00000264832	0	0	0	0	0.061	0	0	0.698	0.705
PTGS2	ICAM1	4442894	4435501	9606.ENSP00000356438	9606.ENSP00000264832	0	0	0	0	0.123	0	0	0.677	0.705
PTGS2	STAT1	4442894	4442456	9606.ENSP00000356438	9606.ENSP00000354394	0	0	0	0	0	0	0	0.704	0.704
PTGS2	MMP2	4442894	4433061	9606.ENSP00000356438	9606.ENSP00000219070	0	0	0	0	0.066	0	0	0.696	0.704
CD40LG	IFNG	4443586	4433446	9606.ENSP00000359663	9606.ENSP00000229135	0	0	0	0	0.116	0	0	0.677	0.703
CDKN1A	CHEK2	4447168	4445704	9606.ENSP00000384849	9606.ENSP00000372023	0	0	0	0	0.087	0	0	0.689	0.703
CXCL8	MMP3	4438229	4437610	9606.ENSP00000306512	9606.ENSP00000299855	0	0	0	0	0.107	0	0	0.681	0.703
F3	SELE	4440531	4440292	9606.ENSP00000334145	9606.ENSP00000331736	0	0	0	0	0	0	0	0.703	0.703
CCL2	MPO	4433339	4433305	9606.ENSP00000225831	9606.ENSP00000225275	0	0	0	0	0	0	0	0.702	0.702
DUOX2	CAT	4451121	4433793	9606.ENSP00000475084	9606.ENSP00000241052	0	0	0	0	0	0	0	0.702	0.702
IL10	VCAM1	4448642	4437090	9606.ENSP00000412237	9606.ENSP00000294728	0	0	0	0	0.055	0	0	0.696	0.7
IL1A	CCL2	4435240	4433339	9606.ENSP00000263339	9606.ENSP00000225831	0	0	0	0	0.091	0	0	0.684	0.7
PTGS2	SOCS3	4442894	4440175	9606.ENSP00000356438	9606.ENSP00000330341	0	0	0	0	0.165	0	0	0.655	0.7
CASP3	MPO	4438651	4433305	9606.ENSP00000311032	9606.ENSP00000225275	0	0	0	0	0	0	0	0.699	0.699
FOS	NFKB1	4438204	4433374	9606.ENSP00000306245	9606.ENSP00000226574	0	0	0	0	0.051	0.402	0	0.512	0.699
PTGS2	MPO	4442894	4433305	9606.ENSP00000356438	9606.ENSP00000225275	0	0	0	0	0.065	0	0	0.691	0.699
CASP3	EGF	4438651	4435570	9606.ENSP00000311032	9606.ENSP00000265171	0	0	0	0	0	0	0	0.698	0.698
ICAM1	SERPINE1	4435501	4433266	9606.ENSP00000264832	9606.ENSP00000223095	0	0	0	0	0.088	0	0	0.683	0.698
IGF2	IL6	4447717	4447254	9606.ENSP00000391826	9606.ENSP00000385675	0	0	0	0	0	0	0	0.697	0.698
MAPK8	CXCL10	4446429	4438146	9606.ENSP00000378974	9606.ENSP00000305651	0	0	0	0	0	0	0	0.698	0.698
MGAM	CAT	4450229	4433793	9606.ENSP00000447378	9606.ENSP00000241052	0	0	0	0	0	0	0	0.698	0.698
AKT1	ADCY2	4450372	4441294	9606.ENSP00000451828	9606.ENSP00000342952	0	0	0	0	0.061	0	0.6	0.259	0.697
CAT	ODC1	4433793	4433616	9606.ENSP00000241052	9606.ENSP00000234111	0.043	0	0	0	0	0	0	0.696	0.697
CHEK2	TOP1	4445704	4442483	9606.ENSP00000372023	9606.ENSP00000354522	0	0	0	0	0.061	0	0	0.691	0.697
EGFR	MMP2	4436186	4433061	9606.ENSP00000275493	9606.ENSP00000219070	0	0	0	0	0.11	0	0	0.673	0.697
IL10	NOS2	4448642	4439909	9606.ENSP00000412237	9606.ENSP00000327251	0	0	0	0	0	0	0	0.696	0.696
MMP9	VCAM1	4443919	4437090	9606.ENSP00000361405	9606.ENSP00000294728	0	0	0	0	0.061	0	0	0.69	0.696
PTGS2	MMP1	4442894	4439553	9606.ENSP00000356438	9606.ENSP00000322788	0	0	0	0	0.138	0	0	0.661	0.696
AKT1	PPARG	4450372	4436745	9606.ENSP00000451828	9606.ENSP00000287820	0	0	0	0	0.061	0.085	0	0.674	0.695
CASP3	ERBB2	4438651	4435897	9606.ENSP00000311032	9606.ENSP00000269571	0	0	0	0	0	0.05	0	0.691	0.694
CASP8	IFNG	4442125	4433446	9606.ENSP00000351273	9606.ENSP00000229135	0	0	0	0	0.061	0	0	0.687	0.694
SPP1	EGFR	4446370	4436186	9606.ENSP00000378517	9606.ENSP00000275493	0	0	0	0	0	0	0	0.694	0.694
JUN	CASP8	4443699	4442125	9606.ENSP00000360266	9606.ENSP00000351273	0	0	0	0	0	0.069	0	0.683	0.692
MMP1	SERPINE1	4439553	4433266	9606.ENSP00000322788	9606.ENSP00000223095	0	0	0	0	0.303	0	0	0.576	0.692
IFNB1	IL1B	4445352	4435241	9606.ENSP00000369581	9606.ENSP00000263341	0	0	0	0	0.084	0	0	0.676	0.691
VEGFA	PRKCB	4451310	4438120	9606.ENSP00000478570	9606.ENSP00000305355	0	0	0	0	0	0	0	0.691	0.691
F3	VCAM1	4440531	4437090	9606.ENSP00000334145	9606.ENSP00000294728	0	0	0	0	0.061	0	0	0.681	0.688
CXCL10	VCAM1	4438146	4437090	9606.ENSP00000305651	9606.ENSP00000294728	0	0	0	0	0.097	0	0	0.668	0.687
IL6	CDKN1A	4447254	4447168	9606.ENSP00000385675	9606.ENSP00000384849	0	0	0	0	0.076	0	0	0.674	0.686
VCAM1	SERPINE1	4437090	4433266	9606.ENSP00000294728	9606.ENSP00000223095	0	0	0	0	0.062	0	0	0.679	0.686
MMP1	IL4	4439553	4433533	9606.ENSP00000322788	9606.ENSP00000231449	0	0	0	0	0	0	0	0.685	0.685
PTGS2	CASP3	4442894	4438651	9606.ENSP00000356438	9606.ENSP00000311032	0	0	0	0	0	0	0	0.685	0.685
AKT1	MAPK8	4450372	4446429	9606.ENSP00000451828	9606.ENSP00000378974	0	0	0.417	0.573	0.084	0.328	0	0.96	0.684
HIF1A	SERPINE1	4449842	4433266	9606.ENSP00000437955	9606.ENSP00000223095	0	0	0	0	0.076	0	0	0.672	0.684
VCAM1	IFNG	4437090	4433446	9606.ENSP00000294728	9606.ENSP00000229135	0	0	0	0	0	0	0	0.684	0.684
MPO	HMOX1	4433305	4432912	9606.ENSP00000225275	9606.ENSP00000216117	0	0	0	0	0	0	0	0.683	0.683
CXCL2	IL1A	4449392	4435240	9606.ENSP00000427279	9606.ENSP00000263339	0	0	0	0	0.246	0	0	0.595	0.681
SELE	NOS3	4440292	4437409	9606.ENSP00000331736	9606.ENSP00000297494	0	0	0	0	0.078	0	0	0.669	0.681
SPP1	JUN	4446370	4443699	9606.ENSP00000378517	9606.ENSP00000360266	0	0	0	0	0	0	0	0.681	0.681
THBD	ICAM1	4444829	4435501	9606.ENSP00000366307	9606.ENSP00000264832	0	0	0	0	0.106	0	0	0.658	0.681
AKT1	EGFR	4450372	4436186	9606.ENSP00000451828	9606.ENSP00000275493	0	0	0	0.554	0	0.431	0	0.973	0.678
APOA1	MPO	4433668	4433305	9606.ENSP00000236850	9606.ENSP00000225275	0	0	0	0	0	0	0	0.678	0.678
EGF	HMOX1	4435570	4432912	9606.ENSP00000265171	9606.ENSP00000216117	0	0	0	0	0	0	0	0.678	0.678
PTGS2	CCND1	4442894	4433391	9606.ENSP00000356438	9606.ENSP00000227507	0	0	0	0	0.055	0	0	0.674	0.678
NOS3	MPO	4437409	4433305	9606.ENSP00000297494	9606.ENSP00000225275	0	0	0	0	0	0.157	0	0.633	0.677
THBD	VCAM1	4444829	4437090	9606.ENSP00000366307	9606.ENSP00000294728	0	0	0	0	0.061	0	0	0.671	0.677
CD40LG	CXCL8	4443586	4438229	9606.ENSP00000359663	9606.ENSP00000306512	0	0	0	0	0.061	0	0	0.669	0.676
CRP	IFNG	4434405	4433446	9606.ENSP00000255030	9606.ENSP00000229135	0	0	0	0	0	0	0	0.676	0.676
F3	ICAM1	4440531	4435501	9606.ENSP00000334145	9606.ENSP00000264832	0	0	0	0	0	0	0	0.676	0.676
SELE	SERPINE1	4440292	4433266	9606.ENSP00000331736	9606.ENSP00000223095	0	0	0	0	0.061	0	0	0.67	0.676
AKT1	IL1B	4450372	4435241	9606.ENSP00000451828	9606.ENSP00000263341	0	0	0	0	0	0.059	0	0.669	0.675
SELE	MPO	4440292	4433305	9606.ENSP00000331736	9606.ENSP00000225275	0	0	0	0	0	0.051	0	0.671	0.675
VEGFA	PLAU	4451310	4444017	9606.ENSP00000478570	9606.ENSP00000361850	0	0	0	0	0.069	0	0	0.666	0.675
IL10	MAPK8	4448642	4446429	9606.ENSP00000412237	9606.ENSP00000378974	0	0	0	0	0	0	0	0.674	0.674
VCAM1	PPARG	4437090	4436745	9606.ENSP00000294728	9606.ENSP00000287820	0	0	0	0	0	0	0	0.673	0.673
NOS3	SERPINE1	4437409	4433266	9606.ENSP00000297494	9606.ENSP00000223095	0	0	0	0	0.053	0	0	0.668	0.672
PPARG	MAPK1	4436745	4432880	9606.ENSP00000287820	9606.ENSP00000215832	0	0	0	0	0	0.399	0	0.476	0.672
VEGFA	MAPK1	4451310	4432880	9606.ENSP00000478570	9606.ENSP00000215832	0	0	0	0	0	0	0	0.672	0.672
CXCL2	ICAM1	4449392	4435501	9606.ENSP00000427279	9606.ENSP00000264832	0	0	0	0	0.169	0	0	0.62	0.671
FOS	ICAM1	4438204	4435501	9606.ENSP00000306245	9606.ENSP00000264832	0	0	0	0	0	0	0	0.671	0.671
CASP8	IRF1	4442125	4433930	9606.ENSP00000351273	9606.ENSP00000245414	0	0	0	0	0.129	0	0	0.637	0.67
CXCL10	IL1A	4438146	4435240	9606.ENSP00000305651	9606.ENSP00000263339	0	0	0	0	0.119	0	0	0.641	0.67
IFNG	HMOX1	4433446	4432912	9606.ENSP00000229135	9606.ENSP00000216117	0	0	0	0	0	0	0	0.67	0.67
SOCS3	MAPK1	4440175	4432880	9606.ENSP00000330341	9606.ENSP00000215832	0	0	0	0	0	0	0	0.67	0.67
CASP3	MMP2	4438651	4433061	9606.ENSP00000311032	9606.ENSP00000219070	0	0	0	0	0	0	0	0.669	0.669
CD40LG	CRP	4443586	4434405	9606.ENSP00000359663	9606.ENSP00000255030	0	0	0	0	0	0	0	0.669	0.669
CRP	IL4	4434405	4433533	9606.ENSP00000255030	9606.ENSP00000231449	0	0	0	0	0	0	0	0.669	0.669
EGF	CCL2	4435570	4433339	9606.ENSP00000265171	9606.ENSP00000225831	0	0	0	0	0	0	0	0.669	0.669
IFNB1	EGFR	4445352	4436186	9606.ENSP00000369581	9606.ENSP00000275493	0	0	0	0	0	0	0.6	0.208	0.669
IL10	CASP3	4448642	4438651	9606.ENSP00000412237	9606.ENSP00000311032	0	0	0	0	0	0	0	0.669	0.669
IL1B	CAT	4435241	4433793	9606.ENSP00000263341	9606.ENSP00000241052	0	0	0	0	0	0	0	0.669	0.669
NOS3	CCL2	4437409	4433339	9606.ENSP00000297494	9606.ENSP00000225831	0	0	0	0	0	0	0	0.669	0.669
VEGFA	IFNG	4451310	4433446	9606.ENSP00000478570	9606.ENSP00000229135	0	0	0	0	0	0	0	0.669	0.669
VEGFA	MMP3	4451310	4437610	9606.ENSP00000478570	9606.ENSP00000299855	0	0	0	0	0	0	0	0.669	0.669
F3	CXCL8	4440531	4438229	9606.ENSP00000334145	9606.ENSP00000306512	0	0	0	0	0	0	0	0.668	0.668
NOS2	VCAM1	4439909	4437090	9606.ENSP00000327251	9606.ENSP00000294728	0	0	0	0	0	0	0	0.668	0.668
MYC	CCL2	4451407	4433339	9606.ENSP00000479618	9606.ENSP00000225831	0	0	0	0	0.061	0	0	0.66	0.667
MYC	STAT1	4451407	4442456	9606.ENSP00000479618	9606.ENSP00000354394	0	0	0	0	0	0	0	0.667	0.667
ESR1	RELA	4448358	4447098	9606.ENSP00000405330	9606.ENSP00000384273	0	0	0	0	0	0.393	0	0.473	0.666
ESR1	CASP3	4448358	4438651	9606.ENSP00000405330	9606.ENSP00000311032	0	0	0	0	0	0.058	0	0.659	0.665
HIF1A	CCL2	4449842	4433339	9606.ENSP00000437955	9606.ENSP00000225831	0	0	0	0	0.061	0	0	0.658	0.665
AKT1	IL4	4450372	4433533	9606.ENSP00000451828	9606.ENSP00000231449	0	0	0	0	0.062	0	0	0.656	0.664
CXCL2	MMP9	4449392	4443919	9606.ENSP00000427279	9606.ENSP00000361405	0	0	0	0	0.098	0	0	0.643	0.664
MYC	MMP9	4451407	4443919	9606.ENSP00000479618	9606.ENSP00000361405	0	0	0	0	0	0	0	0.664	0.664
PPARG	CCL2	4436745	4433339	9606.ENSP00000287820	9606.ENSP00000225831	0	0	0	0	0.055	0	0	0.66	0.664
NOS2	ODC1	4439909	4433616	9606.ENSP00000327251	9606.ENSP00000234111	0.043	0	0	0	0.061	0	0	0.653	0.662
STAT1	CXCL8	4442456	4438229	9606.ENSP00000354394	9606.ENSP00000306512	0	0	0	0	0	0	0	0.661	0.661
CASP8	CCND1	4442125	4433391	9606.ENSP00000351273	9606.ENSP00000227507	0	0	0	0	0	0	0	0.66	0.66
NOS2	IL4	4439909	4433533	9606.ENSP00000327251	9606.ENSP00000231449	0	0	0	0	0.064	0	0	0.651	0.66
CASP9	CAT	4440164	4433793	9606.ENSP00000330237	9606.ENSP00000241052	0	0	0	0	0	0	0	0.659	0.659
IGF1R	CCND1	4435797	4433391	9606.ENSP00000268035	9606.ENSP00000227507	0	0	0	0	0	0	0	0.659	0.659
VCAM1	MPO	4437090	4433305	9606.ENSP00000294728	9606.ENSP00000225275	0	0	0	0	0	0	0	0.659	0.659
PPARG	MMP2	4436745	4433061	9606.ENSP00000287820	9606.ENSP00000219070	0	0	0	0	0.061	0	0	0.65	0.658
VEGFA	ALOX5	4451310	4444382	9606.ENSP00000478570	9606.ENSP00000363512	0	0	0	0	0	0	0	0.658	0.658
CASP3	MMP3	4438651	4437610	9606.ENSP00000311032	9606.ENSP00000299855	0	0	0	0	0	0	0	0.657	0.657
IGFBP3	MMP9	4445494	4443919	9606.ENSP00000370473	9606.ENSP00000361405	0	0	0	0	0	0	0	0.655	0.656
MMP3	CRP	4437610	4434405	9606.ENSP00000299855	9606.ENSP00000255030	0	0	0	0	0	0	0	0.656	0.656
SPP1	MET	4446370	4439114	9606.ENSP00000378517	9606.ENSP00000317272	0	0	0	0	0.061	0.079	0	0.633	0.655
ICAM1	HMOX1	4435501	4432912	9606.ENSP00000264832	9606.ENSP00000216117	0	0	0	0	0.077	0	0	0.64	0.653
CXCL2	MPO	4449392	4433305	9606.ENSP00000427279	9606.ENSP00000225275	0	0	0	0	0	0	0	0.652	0.652
MMP9	FOS	4443919	4438204	9606.ENSP00000361405	9606.ENSP00000306245	0	0	0	0	0.062	0	0	0.644	0.652
AKT1	IRF1	4450372	4433930	9606.ENSP00000451828	9606.ENSP00000245414	0	0	0	0	0	0.082	0	0.635	0.651
IL6	THBD	4447254	4444829	9606.ENSP00000385675	9606.ENSP00000366307	0	0	0	0	0.098	0	0	0.63	0.651
CXCL10	HMOX1	4438146	4432912	9606.ENSP00000305651	9606.ENSP00000216117	0	0	0	0	0.065	0	0	0.641	0.65
IL6	CASP8	4447254	4442125	9606.ENSP00000385675	9606.ENSP00000351273	0	0	0	0	0.061	0	0	0.642	0.65
MAPK8	IRF1	4446429	4433930	9606.ENSP00000378974	9606.ENSP00000245414	0	0	0	0	0	0	0	0.65	0.65
MAPK8	ALOX5	4446429	4444382	9606.ENSP00000378974	9606.ENSP00000363512	0	0	0	0	0	0	0	0.65	0.65
PPARG	EGF	4436745	4435570	9606.ENSP00000287820	9606.ENSP00000265171	0	0	0	0	0	0	0	0.65	0.65
SI	TREH	4435425	4435361	9606.ENSP00000264382	9606.ENSP00000264029	0	0	0	0	0.097	0	0	0.628	0.65

## Sheet: Table S6
Table S6. The GO molecular function enrichment analysis for selected targets
ID	Description	GeneRatio	BgRatio	pvalue	p.adjust	qvalue	geneID	Count	Category
GO:0048018	receptor ligand activity	20/76	478/17632	6.70065e-14	6.74532e-12	3.73826e-12	EDN3/IL4/APOA1/IFNB1/VEGFA/IL10/TNFSF15/IL6/IL2/IFNG/CD40LG/EGF/IL1B/CCL2/CXCL8/IL1A/CXCL2/CXCL10/SPP1/IGF2	20	molecular function regulator
GO:0005126	cytokine receptor binding	18/76	281/17632	9.44425e-16	2.85216e-13	1.58067e-13	IL4/IFNB1/VEGFA/IL10/TNFSF15/IL6/CASP3/IL2/IFNG/CD40LG/STAT1/CASP8/IL1B/CCL2/CXCL8/IL1A/CXCL2/CXCL10	18	molecular function regulator
GO:0005125	cytokine activity	16/76	219/17632	5.60466e-15	8.46304e-13	4.69022e-13	IL4/IFNB1/VEGFA/IL10/TNFSF15/IL6/IL2/IFNG/CD40LG/IL1B/CCL2/CXCL8/IL1A/CXCL2/CXCL10/SPP1	16	molecular function regulator
GO:0048037	cofactor binding	11/76	495/17632	2.23264e-05	0.000293155	0.000162467	PTGS1/PTGS2/CAT/GSTP1/HMOX1/NOS2/GSTM1/DUOX2/NOS3/MPO/SDHA	11	binding
GO:0001228	DNA-binding transcription activator activity, RNA polymerase II-specific	10/76	449/17632	5.31979e-05	0.000573778	0.000317988	RELA/NFKB1/JUN/NR1I2/ESR1/FOS/HIF1A/MYC/NFE2L2/IRF1	10	transcription regulator activity
GO:0044389	ubiquitin-like protein ligase binding	9/76	301/17632	1.31065e-05	0.000238818	0.000132353	RELA/EGFR/CDKN1A/JUN/BCL2/STAT1/CASP8/HIF1A/CHEK2	9	binding
GO:0019207	kinase regulator activity	9/76	208/17632	6.37564e-07	2.13938e-05	1.18565e-05	GSTP1/CCND1/CDKN1A/CASP3/IL2/EGF/CXCL10/IGF2/SOCS3	9	molecular function regulator
GO:0000982	transcription factor activity, RNA polymerase II proximal promoter sequence-specific DNA binding	9/76	447/17632	0.000273181	0.00222975	0.00123573	RELA/JUN/PPARG/STAT1/ESR1/FOS/HIF1A/MYC/IRF1	9	transcription regulator activity
GO:0020037	heme binding	8/76	131/17632	2.03266e-07	1.08494e-05	6.01272e-06	PTGS1/PTGS2/CAT/HMOX1/NOS2/DUOX2/NOS3/MPO	8	binding
GO:0070851	growth factor receptor binding	8/76	132/17632	2.1555e-07	1.08494e-05	6.01272e-06	IL4/VEGFA/IL10/IL6/IL2/EGF/IL1B/IL1A	8	binding
GO:0046906	tetrapyrrole binding	8/76	141/17632	3.57934e-07	1.3512e-05	7.48836e-06	PTGS1/PTGS2/CAT/HMOX1/NOS2/DUOX2/NOS3/MPO	8	binding
GO:0019902	phosphatase binding	8/76	178/17632	2.09033e-06	5.73891e-05	3.1805e-05	EGFR/AKT1/MAPK1/ERBB2/PPARG/MET/BCL2/STAT1	8	binding
GO:0031625	ubiquitin protein ligase binding	8/76	286/17632	6.51804e-05	0.000678775	0.000376177	RELA/EGFR/CDKN1A/JUN/BCL2/CASP8/HIF1A/CHEK2	8	binding
GO:0004674	protein serine/threonine kinase activity	8/76	455/17632	0.00145186	0.0069597	0.00385707	EGFR/AKT1/CCND1/CDKN1A/MAPK1/TOP1/MAPK8/CHEK2	8	catalytic activity
GO:0019903	protein phosphatase binding	7/76	133/17632	3.31338e-06	7.29764e-05	4.04435e-05	EGFR/AKT1/ERBB2/PPARG/MET/BCL2/STAT1	7	binding
GO:0001664	G protein-coupled receptor binding	7/76	274/17632	0.000331085	0.00248303	0.0013761	EDN3/IL2/STAT1/CCL2/CXCL8/CXCL2/CXCL10	7	binding
GO:0004252	serine-type endopeptidase activity	7/76	250/17632	0.000189565	0.00163567	0.000906489	PRSS1/MMP2/MMP9/MMP1/MMP3/PLAU/F3	7	catalytic activity
GO:0008236	serine-type peptidase activity	7/76	273/17632	0.000323858	0.00248303	0.0013761	PRSS1/MMP2/MMP9/MMP1/MMP3/PLAU/F3	7	catalytic activity
GO:0017171	serine hydrolase activity	7/76	277/17632	0.000353544	0.00248303	0.0013761	PRSS1/MMP2/MMP9/MMP1/MMP3/PLAU/F3	7	catalytic activity
GO:0008083	growth factor activity	7/76	166/17632	1.42342e-05	0.000238818	0.000132353	IL4/VEGFA/IL10/IL6/IL2/EGF/IGF2	7	molecular function regulator
GO:0019887	protein kinase regulator activity	7/76	180/17632	2.40236e-05	0.000302297	0.000167533	CCND1/CDKN1A/CASP3/EGF/CXCL10/IGF2/SOCS3	7	molecular function regulator
GO:0001077	proximal promoter DNA-binding transcription activator activity, RNA polymerase II-specific	7/76	298/17632	0.000547274	0.00352407	0.00195304	RELA/JUN/ESR1/FOS/HIF1A/MYC/IRF1	7	transcription regulator activity
GO:0004601	peroxidase activity	6/76	52/17632	1.66652e-07	1.08494e-05	6.01272e-06	PTGS1/PTGS2/CAT/GSTP1/DUOX2/MPO	6	antioxidant activity
GO:0016209	antioxidant activity	6/76	86/17632	3.38301e-06	7.29764e-05	4.04435e-05	PTGS1/PTGS2/CAT/GSTP1/DUOX2/MPO	6	antioxidant activity
GO:0033613	activating transcription factor binding	6/76	76/17632	1.63386e-06	4.93426e-05	2.73456e-05	RELA/JUN/PPARG/FOS/MYC/NFE2L2	6	binding
GO:0031406	carboxylic acid binding	6/76	192/17632	0.000309844	0.00246244	0.00136468	PPARG/NOS2/SELE/NOS3/VDR/FABP2	6	binding
GO:0043177	organic acid binding	6/76	204/17632	0.00042804	0.00287263	0.00159201	PPARG/NOS2/SELE/NOS3/VDR/FABP2	6	binding
GO:0016684	oxidoreductase activity, acting on peroxide as acceptor	6/76	56/17632	2.61779e-07	1.12939e-05	6.25907e-06	PTGS1/PTGS2/CAT/GSTP1/DUOX2/MPO	6	catalytic activity
GO:0004713	protein tyrosine kinase activity	6/76	177/17632	0.000199911	0.00167703	0.000929411	EGFR/ERBB2/MET/EGF/IGF1R/ALK	6	catalytic activity
GO:0032813	tumor necrosis factor receptor superfamily binding	5/76	46/17632	2.55798e-06	6.43759e-05	3.56771e-05	TNFSF15/CASP3/CD40LG/STAT1/CASP8	5	binding
GO:0042379	chemokine receptor binding	5/76	66/17632	1.54784e-05	0.000246025	0.000136347	STAT1/CCL2/CXCL8/CXCL2/CXCL10	5	binding
GO:0005178	integrin binding	5/76	126/17632	0.000338362	0.00248303	0.0013761	EGFR/ICAM1/VCAM1/IL1B/IGF2	5	binding
GO:0001085	RNA polymerase II transcription factor binding	5/76	140/17632	0.000548448	0.00352407	0.00195304	JUN/PPARG/ESR1/FOS/NFE2L2	5	binding
GO:0035257	nuclear hormone receptor binding	5/76	152/17632	0.000795966	0.00480763	0.00266439	PPARG/STAT1/ESR1/HIF1A/VDR	5	binding
GO:0051427	hormone receptor binding	5/76	185/17632	0.00190409	0.0082148	0.00455264	PPARG/STAT1/ESR1/HIF1A/VDR	5	binding
GO:0004714	transmembrane receptor protein tyrosine kinase activity	5/76	64/17632	1.33042e-05	0.000238818	0.000132353	EGFR/ERBB2/MET/IGF1R/ALK	5	catalytic activity
GO:0046934	phosphatidylinositol-4,5-bisphosphate 3-kinase activity	5/76	68/17632	1.79201e-05	0.000257708	0.000142822	EGFR/ERBB2/MET/ESR1/EGF	5	catalytic activity
GO:0052813	phosphatidylinositol bisphosphate kinase activity	5/76	71/17632	2.21336e-05	0.000293155	0.000162467	EGFR/ERBB2/MET/ESR1/EGF	5	catalytic activity
GO:0035004	phosphatidylinositol 3-kinase activity	5/76	79/17632	3.71883e-05	0.000449234	0.000248966	EGFR/ERBB2/MET/ESR1/EGF	5	catalytic activity
GO:0019199	transmembrane receptor protein kinase activity	5/76	81/17632	4.19635e-05	0.000487422	0.000270129	EGFR/ERBB2/MET/IGF1R/ALK	5	catalytic activity
GO:0016705	oxidoreductase activity, acting on paired donors, with incorporation or reduction of molecular oxygen	5/76	161/17632	0.00103028	0.00576195	0.00319327	PTGS1/PTGS2/HMOX1/NOS2/NOS3	5	catalytic activity
GO:0003705	transcription factor activity, RNA polymerase II distal enhancer sequence-specific binding	5/76	108/17632	0.000165117	0.00146663	0.000812804	RELA/NFKB1/JUN/HIF1A/NFE2L2	5	transcription regulator activity
GO:0005164	tumor necrosis factor receptor binding	4/76	31/17632	1.36721e-05	0.000238818	0.000132353	TNFSF15/CD40LG/STAT1/CASP8	4	binding
GO:0008009	chemokine activity	4/76	49/17632	8.6251e-05	0.00086826	0.00048119	CCL2/CXCL8/CXCL2/CXCL10	4	binding
GO:0070491	repressing transcription factor binding	4/76	74/17632	0.000427929	0.00287263	0.00159201	RELA/PPARG/STAT1/MYC	4	binding
GO:0000980	RNA polymerase II distal enhancer sequence-specific DNA binding	4/76	100/17632	0.0013279	0.00679706	0.00376693	RELA/NFKB1/JUN/NFE2L2	4	binding
GO:0042826	histone deacetylase binding	4/76	112/17632	0.00201444	0.00844946	0.00468269	RELA/CCND1/MAPK8/HIF1A	4	binding
GO:0001158	enhancer sequence-specific DNA binding	4/76	119/17632	0.00251159	0.00972436	0.00538924	RELA/NFKB1/JUN/NFE2L2	4	binding
GO:0002020	protease binding	4/76	125/17632	0.003	0.011325	0.00627632	CASP3/BCL2/F3/SERPINE1	4	binding
GO:0035326	enhancer binding	4/76	133/17632	0.00374721	0.0136344	0.00755621	RELA/NFKB1/JUN/NFE2L2	4	binding
GO:0019838	growth factor binding	4/76	137/17632	0.0041643	0.0146235	0.00810434	EGFR/ERBB2/IGFBP3/IGF1R	4	binding
GO:0004553	hydrolase activity, hydrolyzing O-glycosyl compounds	4/76	95/17632	0.00109767	0.0060272	0.00334027	LYZ/TREH/LCT/SI	4	catalytic activity
GO:0004222	metalloendopeptidase activity	4/76	113/17632	0.00208088	0.00860855	0.00477086	MMP2/MMP9/MMP1/MMP3	4	catalytic activity
GO:0016798	hydrolase activity, acting on glycosyl bonds	4/76	118/17632	0.0024359	0.00955378	0.0052947	LYZ/TREH/LCT/SI	4	catalytic activity
GO:0019209	kinase activator activity	4/76	87/17632	0.000789914	0.00480763	0.00266439	CDKN1A/IL2/EGF/IGF2	4	molecular function regulator
GO:0003707	steroid hormone receptor activity	4/76	54/17632	0.000126432	0.00115704	0.000641233	PPARG/NR1I2/ESR1/VDR	4	molecular transducer activity
GO:0004879	nuclear receptor activity	4/76	50/17632	9.34124e-05	0.000881579	0.000488571	PPARG/NR1I2/ESR1/VDR	4	transcription regulator activity
GO:0098531	transcription factor activity, direct ligand regulated sequence-specific DNA binding	4/76	50/17632	9.34124e-05	0.000881579	0.000488571	PPARG/NR1I2/ESR1/VDR	4	transcription regulator activity
GO:0051721	protein phosphatase 2A binding	3/76	29/17632	0.000348515	0.00248303	0.0013761	AKT1/BCL2/STAT1	3	binding
GO:0042805	actinin binding	3/76	39/17632	0.00084226	0.0049875	0.00276407	RELA/NFKB1/PPARG	3	binding
GO:0001102	RNA polymerase II activating transcription factor binding	3/76	44/17632	0.00119984	0.00624747	0.00346235	JUN/FOS/NFE2L2	3	binding
GO:0050661	NADP binding	3/76	50/17632	0.00173957	0.00761376	0.00421955	CAT/NOS2/NOS3	3	binding
GO:0070888	E-box binding	3/76	50/17632	0.00173957	0.00761376	0.00421955	PPARG/HIF1A/MYC	3	binding
GO:0033293	monocarboxylic acid binding	3/76	64/17632	0.00352511	0.0129827	0.00719503	PPARG/VDR/FABP2	3	binding
GO:0030246	carbohydrate binding	3/76	269/17632	0.0028395	0.0096801	0.00326067	IL2/MGAM/SI	3	binding
GO:0097153	cysteine-type endopeptidase activity involved in apoptotic process	3/76	15/17632	4.55386e-05	0.000509358	0.000282286	CASP9/CASP3/CASP8	3	catalytic activity
GO:0030235	nitric-oxide synthase regulator activity	3/76	11/17632	1.67432e-05	0.000252822	0.000140114	EGFR/AKT1/ESR1	3	molecular function regulator
GO:0016538	cyclin-dependent protein serine/threonine kinase regulator activity	3/76	48/17632	0.00154562	0.0072934	0.00404201	CCND1/CDKN1A/CASP3	3	molecular function regulator
GO:0004860	protein kinase inhibitor activity	3/76	62/17632	0.00322179	0.0120121	0.00665711	CDKN1A/CASP3/SOCS3	3	molecular function regulator
GO:0019210	kinase inhibitor activity	3/76	66/17632	0.00384534	0.0136623	0.00757163	CDKN1A/CASP3/SOCS3	3	molecular function regulator
GO:0001205	distal enhancer DNA-binding transcription activator activity, RNA polymerase II-specific	3/76	38/17632	0.000780142	0.00480763	0.00266439	RELA/NFKB1/NFE2L2	3	transcription regulator activity
GO:0030374	nuclear receptor transcription coactivator activity	3/76	66/17632	0.00384534	0.0136623	0.00757163	PPARG/NR1I2/VDR	3	transcription regulator activity
GO:0051400	BH domain binding	2/76	10/17632	0.000984497	0.00560978	0.00310894	BCL2/BAX	2	binding
GO:0070513	death domain binding	2/76	10/17632	0.000984497	0.00560978	0.00310894	BCL2/BAX	2	binding
GO:0043295	glutathione binding	2/76	11/17632	0.00119955	0.00624747	0.00346235	GSTP1/GSTM1	2	binding
GO:0045236	CXCR chemokine receptor binding	2/76	11/17632	0.00119955	0.00624747	0.00346235	CXCL8/CXCL10	2	binding
GO:0031994	insulin-like growth factor I binding	2/76	12/17632	0.00143502	0.0069597	0.00385707	IGFBP3/IGF1R	2	binding
GO:1900750	oligopeptide binding	2/76	12/17632	0.00143502	0.0069597	0.00385707	GSTP1/GSTM1	2	binding
GO:0036041	long-chain fatty acid binding	2/76	13/17632	0.00169069	0.00761376	0.00421955	PPARG/FABP2	2	binding
GO:0005149	interleukin-1 receptor binding	2/76	15/17632	0.00226189	0.00898803	0.00498117	IL1B/IL1A	2	binding
GO:0010181	FMN binding	2/76	15/17632	0.00226189	0.00898803	0.00498117	NOS2/NOS3	2	binding
GO:0046965	retinoid X receptor binding	2/76	15/17632	0.00226189	0.00898803	0.00498117	PPARG/VDR	2	binding
GO:0005123	death receptor binding	2/76	17/17632	0.00291163	0.0111305	0.00616854	CASP3/CASP8	2	binding
GO:0005158	insulin receptor binding	2/76	22/17632	0.00486974	0.0169041	0.00936828	IGF2/IGF1R	2	binding
GO:0048020	CCR chemokine receptor binding	2/76	43/17632	0.000967596	0.00403165	0.00135803	CCL2/STAT1	2	binding
GO:0005080	protein kinase C binding	2/76	49/17632	0.00125528	0.00448314	0.00151011	AKT1/PRKCB	2	binding
GO:0042393	histone binding	2/76	195/17632	0.0018389	0.039405	0.0132733	PRKCB/STAT1	2	binding
GO:0015926	glucosidase activity	2/76	13/17632	0.00169069	0.00761376	0.00421955	LCT/SI	2	catalytic activity
GO:0016653	oxidoreductase activity, acting on NAD(P)H, heme protein as acceptor	2/76	13/17632	0.00169069	0.00761376	0.00421955	NOS2/NOS3	2	catalytic activity
GO:0004707	MAP kinase activity	2/76	14/17632	0.00196637	0.00836402	0.00463534	MAPK1/MAPK8	2	catalytic activity
GO:0009931	calcium-dependent protein serine/threonine kinase activity	2/76	11/17632	6.02e-05	0.000563986	0.000189974	PRKCA/PRKCB	2	catalytic activity
GO:0010857	calcium-dependent protein kinase activity	2/76	12/17632	7.21e-05	0.000601199	0.000202509	PRKCA/PRKCB	2	catalytic activity
GO:0004697	protein kinase C activity	2/76	16/17632	0.000130834	0.000854902	0.000287967	PRKCA/PRKCB	2	catalytic activity
GO:0035173	histone kinase activity	2/76	17/17632	0.000148183	0.000854902	0.000287967	PRKCA/PRKCB	2	catalytic activity
GO:0004861	cyclin-dependent protein serine/threonine kinase inhibitor activity	2/76	12/17632	0.00143502	0.0069597	0.00385707	CDKN1A/CASP3	2	molecular function regulator
GO:0008179	adenylate cyclase binding	1/76	13/17632	0.00139211	0.0336849	0.0113465	ADCY2	1	binding
GO:0032794	GTPase activating protein binding	1/76	13/17632	0.00192311	0.0336849	0.0113465	AKT1	1	binding
GO:0046625	sphingolipid binding	1/76	22/17632	0.00234549	0.0451046	0.0151931	IL2	1	binding
GO:0000979	RNA polymerase II core promoter sequence-specific DNA binding	1/76	24/17632	0.00255607	0.0467571	0.0157498	STAT1	1	binding
GO:0004016	adenylate cyclase activity	1/76	10/17632	0.00107648	0.0314569	0.010596	ADCY2	1	catalytic activity
GO:0009975	cyclase activity	1/76	22/17632	0.00234539	0.0451046	0.0151931	ADCY2	1	catalytic activity
GO:0016849	phosphorus-oxygen lyase activity	1/76	22/17632	0.00234549	0.0451046	0.0151931	ADCY2	1	catalytic activity

## Sheet: Table S7
Table S7. The KEGG pathway enrichment analysis for selected targets
ID	Description	GeneRatio	BgRatio	pvalue	p.adjust	qvalue	geneID	Count
hsa04933	AGE-RAGE signaling pathway in diabetic complications	25/81	100/7836	5.42e-29	1.12e-26	3.99e-27	RELA/NFKB1/AKT1/VEGFA/CCND1/MMP2/MAPK1/JUN/IL6/CASP3/ICAM1/BCL2/BAX/MAPK8/STAT1/SELE/VCAM1/F3/IL1B/CCL2/CXCL8/NOS3/THBD/SERPINE1/IL1A	25
hsa04668	TNF signaling pathway	23/81	110/7836	1.09e-24	1.12e-22	4e-23	PTGS2/RELA/NFKB1/IFNB1/AKT1/MMP9/MAPK1/JUN/IL6/CASP3/ICAM1/MAPK8/SELE/VCAM1/MMP3/FOS/CASP8/IL1B/CCL2/CXCL2/CXCL10/IRF1/SOCS3	23
hsa05418	Fluid shear stress and atherosclerosis	23/81	139/7836	3.31e-22	2.28e-20	8.13e-21	RELA/GSTP1/NFKB1/AKT1/VEGFA/MMP2/MMP9/JUN/HMOX1/ICAM1/IFNG/BCL2/MAPK8/SELE/VCAM1/GSTM1/FOS/IL1B/CCL2/NOS3/THBD/IL1A/NFE2L2	23
hsa04657	IL-17 signaling pathway	20/81	93/7836	9.46e-22	4.89e-20	1.74e-20	PTGS2/RELA/IL4/NFKB1/MMP9/MAPK1/JUN/IL6/CASP3/MMP1/IFNG/MAPK8/MMP3/FOS/CASP8/IL1B/CCL2/CXCL8/CXCL2/CXCL10	20
hsa05167	Kaposi sarcoma-associated herpesvirus infection	23/81	186/7836	3.18e-19	1.32e-17	4.68e-18	PTGS2/RELA/NFKB1/IFNB1/AKT1/VEGFA/CCND1/CDKN1A/CASP9/MAPK1/JUN/IL6/CASP3/ICAM1/BAX/MAPK8/STAT1/FOS/CASP8/HIF1A/MYC/CXCL8/CXCL2	23
hsa04066	HIF-1 signaling pathway	18/81	100/7836	3.92e-18	1.35e-16	4.82e-17	RELA/NFKB1/EGFR/AKT1/VEGFA/CDKN1A/MAPK1/IL6/ERBB2/HMOX1/IFNG/NOS2/BCL2/EGF/HIF1A/NOS3/SERPINE1/IGF1R	18
hsa05142	Chagas disease (American trypanosomiasis)	18/81	103/7836	6.86e-18	2.03e-16	7.22e-17	RELA/NFKB1/IFNB1/AKT1/MAPK1/IL10/JUN/IL6/IL2/IFNG/NOS2/MAPK8/FOS/CASP8/IL1B/CCL2/CXCL8/SERPINE1	18
hsa05215	Prostate cancer	16/81	97/7836	1.48e-15	3.54e-14	1.26e-14	RELA/GSTP1/NFKB1/EGFR/AKT1/CCND1/CDKN1A/CASP9/MMP9/MAPK1/ERBB2/BCL2/MMP3/PLAU/EGF/IGF1R	16
hsa05162	Measles	18/81	138/7836	1.54e-15	3.54e-14	1.26e-14	RELA/NFKB1/IFNB1/AKT1/CCND1/CASP9/JUN/IL6/CASP3/IL2/BCL2/BAX/MAPK8/STAT1/FOS/CASP8/IL1B/IL1A	18
hsa05161	Hepatitis B	19/81	163/7836	1.92e-15	3.97e-14	1.41e-14	RELA/NFKB1/IFNB1/AKT1/CDKN1A/CASP9/MMP9/MAPK1/JUN/IL6/CASP3/BCL2/BAX/MAPK8/STAT1/FOS/CASP8/MYC/CXCL8	19
hsa05219	Bladder cancer	12/81	41/7836	3.97e-15	7.47e-14	2.66e-14	EGFR/VEGFA/CCND1/CDKN1A/MMP2/MMP9/MAPK1/MMP1/ERBB2/EGF/MYC/CXCL8	12
hsa05164	Influenza A	19/81	171/7836	4.73e-15	8.16e-14	2.9e-14	RELA/NFKB1/IFNB1/PRSS1/AKT1/CASP9/MAPK1/JUN/IL6/ICAM1/IFNG/MAPK8/STAT1/IL1B/CCL2/CXCL8/IL1A/CXCL10/SOCS3	19
hsa05210	Colorectal cancer	15/81	86/7836	5.18e-15	8.25e-14	2.94e-14	EGFR/AKT1/CCND1/CDKN1A/CASP9/MAPK1/JUN/CASP3/BCL2/BAX/MAPK8/FOS/EGF/MYC/MSH2	15
hsa05152	Tuberculosis	19/81	179/7836	1.11e-14	1.64e-13	5.85e-14	RELA/NFKB1/IFNB1/AKT1/CASP9/MAPK1/IL10/IL6/CASP3/IFNG/NOS2/BCL2/BAX/MAPK8/STAT1/CASP8/IL1B/IL1A/VDR	19
hsa05160	Hepatitis C	18/81	155/7836	1.25e-14	1.72e-13	6.12e-14	RELA/NFKB1/IFNB1/EGFR/AKT1/CCND1/CDKN1A/CASP9/MAPK1/CASP3/IFNG/BAX/STAT1/EGF/CASP8/MYC/CXCL10/SOCS3	18
hsa05212	Pancreatic cancer	14/81	75/7836	1.68e-14	2.17e-13	7.72e-14	RELA/NFKB1/EGFR/AKT1/VEGFA/CCND1/CDKN1A/CASP9/MAPK1/ERBB2/BAX/MAPK8/STAT1/EGF	14
hsa05133	Pertussis	14/81	76/7836	2.04e-14	2.48e-13	8.84e-14	RELA/NFKB1/MAPK1/IL10/JUN/IL6/CASP3/NOS2/MAPK8/FOS/IL1B/CXCL8/IL1A/IRF1	14
hsa01522	Endocrine resistance	15/81	98/7836	3.95e-14	4.54e-13	1.62e-13	EGFR/AKT1/CCND1/CDKN1A/MMP2/MMP9/MAPK1/JUN/ERBB2/BCL2/BAX/MAPK8/ESR1/FOS/IGF1R	15
hsa04620	Toll-like receptor signaling pathway	15/81	104/7836	9.82e-14	1.07e-12	3.81e-13	RELA/NFKB1/IFNB1/AKT1/MAPK1/JUN/IL6/MAPK8/STAT1/FOS/CASP8/IL1B/CXCL8/CXCL10/SPP1	15
hsa05145	Toxoplasmosis	15/81	113/7836	3.47e-13	3.53e-12	1.26e-12	ALOX5/RELA/NFKB1/AKT1/CASP9/MAPK1/IL10/CASP3/IFNG/CD40LG/NOS2/BCL2/MAPK8/STAT1/CASP8	15
hsa05140	Leishmaniasis	13/81	74/7836	3.58e-13	3.53e-12	1.26e-12	PTGS2/RELA/IL4/NFKB1/MAPK1/IL10/JUN/IFNG/NOS2/STAT1/FOS/IL1B/IL1A	13
hsa05163	Human cytomegalovirus infection	19/81	225/7836	7.41e-13	6.98e-12	2.48e-12	PTGS2/RELA/NFKB1/IFNB1/EGFR/AKT1/VEGFA/CCND1/CDKN1A/CASP9/MAPK1/IL6/CASP3/BAX/CASP8/MYC/IL1B/CCL2/CXCL8	19
hsa05169	Epstein-Barr virus infection	18/81	201/7836	1.19e-12	1.07e-11	3.82e-12	RELA/NFKB1/IFNB1/AKT1/CCND1/CDKN1A/CASP9/JUN/IL6/CASP3/ICAM1/BCL2/BAX/MAPK8/STAT1/CASP8/MYC/CXCL10	18
hsa05144	Malaria	11/81	49/7836	1.52e-12	1.31e-11	4.66e-12	IL10/IL6/ICAM1/IFNG/CD40LG/MET/SELE/VCAM1/IL1B/CCL2/CXCL8	11
hsa04625	C-type lectin receptor signaling pathway	14/81	104/7836	1.88e-12	1.56e-11	5.55e-12	PTGS2/RELA/NFKB1/AKT1/MAPK1/IL10/JUN/IL6/IL2/MAPK8/STAT1/CASP8/IL1B/IRF1	14
hsa05132	Salmonella infection	13/81	86/7836	2.7e-12	2.15e-11	7.66e-12	RELA/NFKB1/MAPK1/JUN/IL6/IFNG/NOS2/MAPK8/FOS/IL1B/CXCL8/IL1A/CXCL2	13
hsa04151	PI3K-Akt signaling pathway	22/81	354/7836	4.34e-12	3.33e-11	1.18e-11	RELA/IL4/NFKB1/IFNB1/EGFR/AKT1/VEGFA/CCND1/CDKN1A/CASP9/MAPK1/IL6/ERBB2/IL2/MET/BCL2/EGF/MYC/NOS3/SPP1/IGF2/IGF1R	22
hsa01524	Platinum drug resistance	12/81	73/7836	7.11e-12	5.26e-11	1.87e-11	GSTP1/AKT1/CDKN1A/CASP9/MAPK1/CASP3/ERBB2/BCL2/BAX/GSTM1/CASP8/MSH2	12
hsa05205	Proteoglycans in cancer	17/81	201/7836	1.39e-11	9.92e-11	3.53e-11	EGFR/AKT1/VEGFA/CCND1/CDKN1A/MMP2/MMP9/MAPK1/CASP3/ERBB2/MET/ESR1/PLAU/HIF1A/MYC/IGF2/IGF1R	17
hsa04380	Osteoclast differentiation	14/81	128/7836	3.39e-11	2.34e-10	8.32e-11	RELA/NFKB1/IFNB1/AKT1/MAPK1/JUN/PPARG/IFNG/MAPK8/STAT1/FOS/IL1B/IL1A/SOCS3	14
hsa05321	Inflammatory bowel disease (IBD)	11/81	65/7836	4.09e-11	2.71e-10	9.65e-11	RELA/IL4/NFKB1/IL10/JUN/IL6/IL2/IFNG/STAT1/IL1B/IL1A	11
hsa04926	Relaxin signaling pathway	14/81	130/7836	4.19e-11	2.71e-10	9.65e-11	RELA/NFKB1/EGFR/AKT1/VEGFA/MMP2/MMP9/MAPK1/JUN/MMP1/NOS2/MAPK8/FOS/NOS3	14
hsa04659	Th17 cell differentiation	13/81	107/7836	4.74e-11	2.97e-10	1.06e-10	RELA/IL4/NFKB1/MAPK1/JUN/IL6/IL2/IFNG/MAPK8/STAT1/FOS/HIF1A/IL1B	13
hsa04630	JAK-STAT signaling pathway	15/81	162/7836	7.04e-11	4.28e-10	1.52e-10	IL4/IFNB1/EGFR/AKT1/CCND1/CDKN1A/IL10/IL6/IL2/IFNG/BCL2/STAT1/EGF/MYC/SOCS3	15
hsa04917	Prolactin signaling pathway	11/81	70/7836	9.48e-11	5.61e-10	2e-10	RELA/NFKB1/AKT1/CCND1/MAPK1/MAPK8/STAT1/ESR1/FOS/IRF1/SOCS3	11
hsa05323	Rheumatoid arthritis	12/81	91/7836	1.05e-10	6.05e-10	2.15e-10	VEGFA/JUN/IL6/MMP1/ICAM1/IFNG/MMP3/FOS/IL1B/CCL2/CXCL8/IL1A	12
hsa00052	Galactose metabolism	3/81	31/7836	1.05e-10	2.71e-10	2.15e-10	MGAM/LCT/SI	3
hsa05222	Small cell lung cancer	12/81	93/7836	1.37e-10	7.65e-10	2.72e-10	PTGS2/RELA/NFKB1/AKT1/CCND1/CDKN1A/CASP9/CASP3/NOS2/BCL2/BAX/MYC	12
hsa04932	Non-alcoholic fatty liver disease (NAFLD)	14/81	149/7836	2.67e-10	1.45e-09	5.18e-10	RELA/NFKB1/AKT1/JUN/IL6/CASP3/BAX/MAPK8/CASP8/IL1B/CXCL8/IL1A/SDHA/SOCS3	14
hsa05213	Endometrial cancer	10/81	58/7836	2.75e-10	1.46e-09	5.2e-10	EGFR/AKT1/CCND1/CDKN1A/CASP9/MAPK1/ERBB2/BAX/EGF/MYC	10
hsa01521	EGFR tyrosine kinase inhibitor resistance	11/81	79/7836	3.67e-10	1.9e-09	6.77e-10	EGFR/AKT1/VEGFA/MAPK1/IL6/ERBB2/MET/BCL2/BAX/EGF/IGF1R	11
hsa05202	Transcriptional misregulation in cancer	15/81	186/7836	5.03e-10	2.54e-09	9.05e-10	RELA/NFKB1/CDKN1A/MMP9/IL6/PPARG/MET/BAX/MMP3/PLAU/MYC/CXCL8/MPO/IGFBP3/IGF1R	15
hsa04010	MAPK signaling pathway	18/81	295/7836	7.36e-10	3.63e-09	1.29e-09	RELA/NFKB1/EGFR/AKT1/VEGFA/MAPK1/JUN/CASP3/ERBB2/MET/MAPK8/FOS/EGF/MYC/IL1B/IL1A/IGF2/IGF1R	18
hsa05223	Non-small cell lung cancer	10/81	66/7836	1.04e-09	5.01e-09	1.78e-09	EGFR/AKT1/CCND1/CDKN1A/CASP9/MAPK1/ERBB2/BAX/EGF/ALK	10
hsa05225	Hepatocellular carcinoma	14/81	168/7836	1.32e-09	6.21e-09	2.21e-09	GSTP1/EGFR/AKT1/CCND1/CDKN1A/MAPK1/HMOX1/MET/BAX/GSTM1/MYC/NFE2L2/IGF2/IGF1R	14
hsa04115	p53 signaling pathway	10/81	72/7836	2.52e-09	1.16e-08	4.12e-09	CCND1/CDKN1A/CASP9/CASP3/BCL2/BAX/CASP8/SERPINE1/CHEK2/IGFBP3	10
hsa05224	Breast cancer	13/81	147/7836	2.63e-09	1.18e-08	4.21e-09	EGFR/AKT1/CCND1/CDKN1A/MAPK1/JUN/ERBB2/BAX/ESR1/FOS/EGF/MYC/IGF1R	13
hsa04064	NF-kappa B signaling pathway	11/81	95/7836	2.78e-09	1.19e-08	4.25e-09	PTGS2/RELA/NFKB1/ICAM1/CD40LG/BCL2/VCAM1/PLAU/IL1B/CXCL8/CXCL2	11
hsa05143	African trypanosomiasis	8/81	37/7836	2.78e-09	1.19e-08	4.25e-09	APOA1/IL10/IL6/ICAM1/IFNG/SELE/VCAM1/IL1B	8
hsa04621	NOD-like receptor signaling pathway	14/81	178/7836	2.83e-09	1.19e-08	4.25e-09	RELA/NFKB1/IFNB1/MAPK1/JUN/IL6/BCL2/MAPK8/STAT1/CASP8/IL1B/CCL2/CXCL8/CXCL2	14
hsa05134	Legionellosis	9/81	55/7836	3.7e-09	1.53e-08	5.46e-09	RELA/NFKB1/CASP9/IL6/CASP3/CASP8/IL1B/CXCL8/CXCL2	9
hsa05166	Human T-cell leukemia virus 1 infection	15/81	219/7836	4.89e-09	1.98e-08	7.06e-09	RELA/NFKB1/AKT1/CCND1/CDKN1A/MAPK1/JUN/IL6/ICAM1/IL2/BAX/MAPK8/FOS/MYC/CHEK2	15
hsa04660	T cell receptor signaling pathway	11/81	101/7836	5.39e-09	2.14e-08	7.63e-09	RELA/IL4/NFKB1/AKT1/MAPK1/IL10/JUN/IL2/IFNG/CD40LG/FOS	11
hsa04218	Cellular senescence	13/81	160/7836	7.44e-09	2.9e-08	1.03e-08	RELA/NFKB1/AKT1/CCND1/CDKN1A/MAPK1/IL6/MYC/CXCL8/SERPINE1/IL1A/CHEK2/IGFBP3	13
hsa04210	Apoptosis	12/81	136/7836	1.17e-08	4.48e-08	1.59e-08	RELA/NFKB1/AKT1/CASP9/MAPK1/JUN/CASP3/BCL2/BAX/MAPK8/FOS/CASP8	12
hsa04658	Th1 and Th2 cell differentiation	10/81	92/7836	2.87e-08	1.08e-07	3.84e-08	RELA/IL4/NFKB1/MAPK1/JUN/IL2/IFNG/MAPK8/STAT1/FOS	10
hsa05165	Human papillomavirus infection	17/81	330/7836	3.01e-08	1.11e-07	3.96e-08	PTGS2/RELA/NFKB1/IFNB1/EGFR/AKT1/VEGFA/CCND1/CDKN1A/MAPK1/CASP3/BAX/STAT1/EGF/CASP8/SPP1/IRF1	17
hsa05218	Melanoma	9/81	72/7836	4.3e-08	1.56e-07	5.56e-08	EGFR/AKT1/CCND1/CDKN1A/MAPK1/MET/BAX/EGF/IGF1R	9
hsa04068	FoxO signaling pathway	11/81	132/7836	9.07e-08	3.24e-07	1.15e-07	CAT/EGFR/AKT1/CCND1/CDKN1A/MAPK1/IL10/IL6/MAPK8/EGF/IGF1R	11
hsa04510	Focal adhesion	13/81	199/7836	1.02e-07	3.57e-07	1.27e-07	EGFR/AKT1/VEGFA/CCND1/MAPK1/JUN/ERBB2/MET/BCL2/MAPK8/EGF/SPP1/IGF1R	13
hsa04012	ErbB signaling pathway	9/81	85/7836	1.87e-07	6.44e-07	2.29e-07	EGFR/AKT1/CDKN1A/MAPK1/JUN/ERBB2/MAPK8/EGF/MYC	9
hsa05170	Human immunodeficiency virus 1 infection	13/81	212/7836	2.13e-07	7.24e-07	2.58e-07	RELA/NFKB1/IFNB1/AKT1/CASP9/MAPK1/JUN/CASP3/BCL2/BAX/MAPK8/FOS/CASP8	13
hsa05206	MicroRNAs in cancer	15/81	299/7836	3.12e-07	1.03e-06	3.67e-07	PTGS2/NFKB1/EGFR/VEGFA/CCND1/CDKN1A/MMP9/MAPK1/CASP3/ERBB2/HMOX1/MET/BCL2/PLAU/MYC	15
hsa05226	Gastric cancer	11/81	149/7836	3.14e-07	1.03e-06	3.67e-07	EGFR/AKT1/CCND1/CDKN1A/MAPK1/ERBB2/MET/BCL2/BAX/EGF/MYC	11
hsa05120	Epithelial cell signaling in Helicobacter pylori infection	8/81	68/7836	4.11e-07	1.33e-06	4.73e-07	RELA/NFKB1/EGFR/JUN/CASP3/MET/MAPK8/CXCL8	8
hsa05146	Amoebiasis	9/81	96/7836	5.37e-07	1.71e-06	6.08e-07	RELA/NFKB1/IL10/IL6/CASP3/IFNG/NOS2/IL1B/CXCL8	9
hsa05214	Glioma	8/81	75/7836	8.84e-07	2.77e-06	9.86e-07	EGFR/AKT1/CCND1/CDKN1A/MAPK1/BAX/EGF/IGF1R	8
hsa04215	Apoptosis - multiple species	6/81	33/7836	8.97e-07	2.77e-06	9.86e-07	CASP9/CASP3/BCL2/BAX/MAPK8/CASP8	6
hsa05220	Chronic myeloid leukemia	8/81	76/7836	9.8e-07	2.98e-06	1.06e-06	RELA/NFKB1/AKT1/CCND1/CDKN1A/MAPK1/BAX/MYC	8
hsa04915	Estrogen signaling pathway	10/81	138/7836	1.34e-06	4.02e-06	1.43e-06	EGFR/AKT1/MMP2/MMP9/MAPK1/JUN/BCL2/ESR1/FOS/NOS3	10
hsa04060	Cytokine-cytokine receptor interaction	14/81	294/7836	1.52e-06	4.49e-06	1.6e-06	IL4/IFNB1/IL10/TNFSF15/IL6/IL2/IFNG/CD40LG/IL1B/CCL2/CXCL8/IL1A/CXCL2/CXCL10	14
hsa05216	Thyroid cancer	6/81	37/7836	1.82e-06	5.31e-06	1.89e-06	CCND1/CDKN1A/MAPK1/PPARG/BAX/MYC	6
hsa05230	Central carbon metabolism in cancer	7/81	65/7836	4.17e-06	1.2e-05	4.26e-06	EGFR/AKT1/MAPK1/ERBB2/MET/HIF1A/MYC	7
hsa05221	Acute myeloid leukemia	7/81	66/7836	4.62e-06	1.31e-05	4.67e-06	RELA/NFKB1/AKT1/CCND1/MAPK1/MYC/MPO	7
hsa05211	Renal cell carcinoma	7/81	69/7836	6.25e-06	1.75e-05	6.22e-06	AKT1/VEGFA/CDKN1A/MAPK1/JUN/MET/HIF1A	7
hsa04622	RIG-I-like receptor signaling pathway	7/81	70/7836	6.88e-06	1.9e-05	6.76e-06	RELA/NFKB1/IFNB1/MAPK8/CASP8/CXCL8/CXCL10	7
hsa05231	Choline metabolism in cancer	8/81	99/7836	7.35e-06	2e-05	7.12e-06	EGFR/AKT1/MAPK1/JUN/MAPK8/FOS/EGF/HIF1A	8
hsa04014	Ras signaling pathway	11/81	232/7836	2.36e-05	6.28e-05	2.24e-05	RELA/NFKB1/EGFR/AKT1/VEGFA/MAPK1/MET/MAPK8/EGF/IGF2/IGF1R	11
hsa04919	Thyroid hormone signaling pathway	8/81	116/7836	2.37e-05	6.28e-05	2.24e-05	AKT1/CCND1/CASP9/MAPK1/STAT1/ESR1/HIF1A/MYC	8
hsa05020	Prion diseases	5/81	35/7836	2.65e-05	6.95e-05	2.47e-05	MAPK1/IL6/BAX/IL1B/IL1A	5
hsa04972	Pancreatic secretion	4/81	97/7836	2.65e-05	6.95e-05	2.47e-05	PRSS1/ADCY2/PRKCA/PRKCB	4
hsa04071	Sphingolipid signaling pathway	8/81	119/7836	2.85e-05	7.28e-05	2.59e-05	RELA/NFKB1/AKT1/MAPK1/BCL2/BAX/MAPK8/NOS3	8
hsa04722	Neurotrophin signaling pathway	8/81	119/7836	2.85e-05	7.28e-05	2.59e-05	RELA/NFKB1/AKT1/MAPK1/JUN/BCL2/BAX/MAPK8	8
hsa04370	VEGF signaling pathway	6/81	59/7836	2.95e-05	7.35e-05	2.62e-05	PTGS2/AKT1/VEGFA/CASP9/MAPK1/NOS3	6
hsa05416	Viral myocarditis	6/81	59/7836	2.95e-05	7.35e-05	2.62e-05	CCND1/CASP9/CASP3/ICAM1/CD40LG/CASP8	6
hsa04211	Longevity regulating pathway	7/81	89/7836	3.38e-05	8.33e-05	2.97e-05	RELA/CAT/NFKB1/AKT1/PPARG/BAX/IGF1R	7
hsa05330	Allograft rejection	5/81	38/7836	4e-05	9.71e-05	3.45e-05	IL4/IL10/IL2/IFNG/CD40LG	5
hsa04217	Necroptosis	9/81	162/7836	4.03e-05	9.71e-05	3.45e-05	IFNB1/IFNG/BCL2/BAX/MAPK8/STAT1/CASP8/IL1B/IL1A	9
hsa04623	Cytosolic DNA-sensing pathway	6/81	63/7836	4.3e-05	0.000102278	3.64e-05	RELA/NFKB1/IFNB1/IL6/IL1B/CXCL10	6
hsa05332	Graft-versus-host disease	5/81	41/7836	5.83e-05	0.000137214	4.88e-05	IL6/IL2/IFNG/IL1B/IL1A	5
hsa04662	B cell receptor signaling pathway	6/81	71/7836	8.49e-05	0.000197349	7.02e-05	RELA/NFKB1/AKT1/MAPK1/JUN/FOS	6
hsa04931	Insulin resistance	7/81	108/7836	0.000116876	0.000268815	9.57e-05	RELA/NFKB1/AKT1/IL6/MAPK8/NOS3/SOCS3	7
hsa05168	Herpes simplex virus 1 infection	15/81	492/7836	0.000129542	0.000294672	0.000104892	RELA/NFKB1/IFNB1/AKT1/CASP9/IL6/CASP3/IFNG/BCL2/BAX/STAT1/CASP8/IL1B/CCL2/SOCS3	15
hsa04062	Chemokine signaling pathway	9/81	190/7836	0.000138668	0.000309704	0.000110243	RELA/NFKB1/AKT1/MAPK1/STAT1/CCL2/CXCL8/CXCL2/CXCL10	9
hsa04672	Intestinal immune network for IgA production	5/81	49/7836	0.000139142	0.000309704	0.000110243	IL4/IL10/IL6/IL2/CD40LG	5
hsa05014	Amyotrophic lateral sclerosis (ALS)	5/81	51/7836	0.000168662	0.000368907	0.000131317	CAT/CASP9/CASP3/BCL2/BAX	5
hsa04921	Oxytocin signaling pathway	8/81	153/7836	0.000169305	0.000368907	0.000131317	PTGS2/EGFR/CCND1/CDKN1A/MAPK1/JUN/FOS/NOS3	8
hsa05203	Viral carcinogenesis	9/81	201/7836	0.000212202	0.000457561	0.000162875	RELA/NFKB1/CCND1/CDKN1A/MAPK1/JUN/CASP3/BAX/CASP8	9
hsa01523	Antifolate resistance	4/81	31/7836	0.000269629	0.000575393	0.000204818	RELA/NFKB1/IL6/IL1B	4
hsa04371	Apelin signaling pathway	7/81	137/7836	0.000507182	0.00107129	0.00038134	AKT1/CCND1/MAPK1/NOS2/NOS3/SERPINE1/SPP1	7
hsa05131	Shigellosis	5/81	65/7836	0.000529762	0.00110768	0.000394294	RELA/NFKB1/MAPK1/MAPK8/CXCL8	5
hsa04664	Fc epsilon RI signaling pathway	5/81	68/7836	0.000652615	0.00135091	0.000480874	ALOX5/IL4/AKT1/MAPK1/MAPK8	5
hsa04920	Adipocytokine signaling pathway	5/81	69/7836	0.00069796	0.00143047	0.000509194	RELA/NFKB1/AKT1/MAPK8/SOCS3	5
hsa04928	Parathyroid hormone synthesis, secretion and action	6/81	106/7836	0.000758713	0.00153974	0.00054809	EGFR/CDKN1A/MAPK1/BCL2/FOS/VDR	6
hsa04520	Adherens junction	5/81	72/7836	0.000848211	0.00170466	0.000606794	EGFR/MAPK1/ERBB2/MET/IGF1R	5
hsa04940	Type I diabetes mellitus	4/81	43/7836	0.000962618	0.00191598	0.000682016	IL2/IFNG/IL1B/IL1A	4
hsa04024	cAMP signaling pathway	8/81	212/7836	0.00148448	0.00292655	0.00104174	RELA/EDN3/NFKB1/AKT1/MAPK1/JUN/MAPK8/FOS	8
hsa04140	Autophagy - animal	6/81	128/7836	0.00201536	0.00393566	0.00140095	AKT1/MAPK1/BCL2/MAPK8/HIF1A/IGF1R	6
hsa05320	Autoimmune thyroid disease	4/81	53/7836	0.00211241	0.00408662	0.00145468	IL4/IL10/IL2/CD40LG	4
hsa00500	Starch and sucrose metabolism	3/81	49/7836	0.00260059	0.0417305	0.0148545	MGAM/LCT/SI	3
hsa04912	GnRH signaling pathway	5/81	93/7836	0.00266172	0.00510164	0.00181599	EGFR/MMP2/MAPK1/JUN/MAPK8	5
hsa05310	Asthma	3/81	31/7836	0.00388295	0.00737404	0.00262488	IL4/IL10/CD40LG	3
hsa04137	Mitophagy - animal	4/81	65/7836	0.00444817	0.00837065	0.00297964	RELA/JUN/MAPK8/HIF1A	4

## Sheet: Table S8
Table S8. The KEGG pathways and all related diseases
pathway ID	Disease ID	Disease Description
hsa00052	H00070	Galactosemia
hsa00052	H00116	Congenital lactase deficiency
hsa00052	H01940	Glycogen storage disease type II
hsa00052	H02008	Galactose-1P uridylyltransferase deficiency
hsa00052	H02009	Galactokinase deficiency
hsa00052	H02010	Galactose epimerase deficiency
hsa00500	H00069	Glycogen storage disease
hsa00500	H00115	Congenital sucrase-isomaltase deficiency
hsa00500	H01002	Generalized arterial calcification of infancy
hsa00500	H01193	Familial tumoral calcinosis
hsa00500	H01394	Cole disease
hsa00500	H01760	Hepatic glycogen storage disease
hsa00500	H01762	Muscle glycogen storage disease
hsa00500	H01941	Glycogen storage disease type III
hsa00500	H01942	Glycogen storage disease type IV
hsa00500	H01943	Glycogen storage disease type V
hsa00500	H01944	Glycogen storage disease type VI
hsa00500	H01949	Glycogen storage disease type 0b
hsa00500	H01950	Glycogen storage disease type 0a
hsa00500	H01954	Glycogen storage disease type XIV
hsa00500	H01955	Glycogen storage disease type XV
hsa00500	H02090	Trehalase deficiency
hsa01522	H02061	Estrogen resistance syndrome
hsa04010	H00078	Frontotemporal lobar degeneration
hsa04010	H00265	Hereditary sensory and autonomic neuropathy
hsa04010	H00484	Multiple synostosis syndrome
hsa04010	H00505	FGFR3-related short limb skeletal dysplasia
hsa04010	H00523	Noonan syndrome and related disorders
hsa04010	H00532	Parkes Weber syndrome
hsa04010	H00535	Hereditary lymphedema
hsa04010	H00540	Osteoporosis, lymphedema, anhydrotic ectodermal dysplasia with immunodeficiency (OLEDAID)
hsa04010	H00574	Coffin-Lowry syndrome
hsa04010	H00595	Myofibrillar myopathies
hsa04010	H00642	Lacrimo-auriculo-dento-digital syndrome
hsa04010	H00645	Incontinentia pigmenti
hsa04010	H00677	Aplasia of lacrimal and salivary glands
hsa04010	H00728	Brugada syndrome
hsa04010	H00746	Hypokalemic periodic paralysis (HypoPP)
hsa04010	H00749	Episodic ataxias
hsa04010	H00775	Hemiplegic migraine
hsa04010	H00787	Congenital stationary night blindness
hsa04010	H00800	Loeys-Dietz syndrome
hsa04010	H00801	Familial thoracic aortic aneurysm and dissection
hsa04010	H00808	Idiopathic generalized epilepsies
hsa04010	H00881	Li-Fraumeni syndrome
hsa04010	H00882	Cocoon syndrome
hsa04010	H00894	FG syndrome
hsa04010	H00912	Tumor necrosis factor receptor-associated periodic syndrome
hsa04010	H00916	Congenital central hypoventilation syndrome
hsa04010	H00997	CATSHL syndrome
hsa04010	H01007	Choroid plexus papilloma
hsa04010	H01193	Familial tumoral calcinosis
hsa04010	H01207	Trigonocephaly
hsa04010	H01250	Hereditary gingival fibromatosis
hsa04010	H01276	Chronic idiopathic intestinal pseudo-obstruction
hsa04010	H01385	Rienhoff syndrome
hsa04010	H01437	Neurofibromatosis type 1
hsa04010	H01512	Langerhans cell histiocytosis
hsa04010	H01738	Noonan syndrome
hsa04010	H01745	Cardiofaciocutaneous syndrome
hsa04010	H01905	Trichomegaly
hsa04010	H01984	Leopard syndrome
hsa04010	H02043	Capillary malformation-arteriovenous malformation
hsa04010	H02064	Atelosteogenesis type I and III
hsa04010	H02067	Boomerang dysplasia
hsa04010	H02068	Hypochondroplasia
hsa04010	H02069	SADDAN
hsa04010	H02188	Watson syndrome
hsa04010	H02189	Neurofibromatosis-Noonan syndrome
hsa04010	H02227	Frontometaphyseal dysplasia
hsa04012	H00931	Growth hormone insensitivity with immunodeficiency
hsa04012	H01102	Pituitary adenomas
hsa04012	H02190	CBL syndrome
hsa04014	H00505	FGFR3-related short limb skeletal dysplasia
hsa04014	H00773	Autosomal dominant mental retardation
hsa04014	H01437	Neurofibromatosis type 1
hsa04014	H01738	Noonan syndrome
hsa04014	H01747	Costello syndrome
hsa04014	H01984	Leopard syndrome
hsa04014	H02068	Hypochondroplasia
hsa04014	H02069	SADDAN
hsa04014	H02188	Watson syndrome
hsa04014	H02189	Neurofibromatosis-Noonan syndrome
hsa04014	H02410	Myelodysplastic/myeloproliferative neoplasms
hsa04014	H02411	Chronic myelomonocytic leukemia
hsa04014	H02412	Atypical chronic myeloid leukemia
hsa04024	H00773	Autosomal dominant mental retardation
hsa04024	H01703	Eating Disorders
hsa04024	H02211	Acrodysostosis
hsa04024	H02340	Absorptive hypercalciuria
hsa04024	H02388	Infantile-onset limb and orofacial dyskinesia
hsa04024	H02389	Familial dyskinesia with facial myokymia
hsa04060	H01479	Castleman disease
hsa04060	H01672	Juvenile idiopathic arthritis
hsa04060	H02037	Laron syndrome
hsa04060	H02039	Kowarski syndrome
hsa04060	H02059	Leptin deficiency
hsa04060	H02060	Leptin receptor deficiency
hsa04060	H02254	Craniosynostosis and dental anomalies
hsa04062	H00540	Osteoporosis, lymphedema, anhydrotic ectodermal dysplasia with immunodeficiency (OLEDAID)
hsa04062	H00645	Incontinentia pigmenti
hsa04062	H00882	Cocoon syndrome
hsa04062	H00931	Growth hormone insensitivity with immunodeficiency
hsa04062	H01109	Chronic mucocutaneous candidiasis
hsa04064	H01743	Autoinflammation and PLCG2-associated antibody deficiency and immune dysregulation
hsa04066	H01457	Diabetic retinopathy
hsa04066	H01510	Malignant paraganglioma
hsa04066	H01529	Avascular necrosis of femoral head
hsa04066	H01709	Glucocorticoid-induced osteonecrosis
hsa04066	H02044	Cutaneous and mucosal venous malformation
hsa04068	H01385	Rienhoff syndrome
hsa04068	H01456	Diabetic nephropathy
hsa04071	H02395	Calvarial doughnut lesions with bone fragility
hsa04115	H00409	Type 2 diabetes mellitus
hsa04115	H00881	Li-Fraumeni syndrome
hsa04115	H00896	Lymphangioleiomyomatosis
hsa04115	H00915	Tuberous sclerosis complex
hsa04115	H00992	Seckel syndrome
hsa04115	H01007	Choroid plexus papilloma
hsa04115	H01106	Plasminogen activator inhibitor type 1 deficiency
hsa04115	H01195	VACTERL/VATER association
hsa04140	H00286	Crohn disease
hsa04140	H01227	Inflammatory bowel disease (IBD)
hsa04140	H02279	Cathepsin D deficiency
hsa04151	H00505	FGFR3-related short limb skeletal dysplasia
hsa04151	H00520	Type II collagenopathies
hsa04151	H00535	Hereditary lymphedema
hsa04151	H01338	Myosclerosis
hsa04151	H01340	Bethlem myopathy
hsa04151	H01341	Collagen VI myopathy
hsa04151	H01370	SHORT syndrome
hsa04151	H01387	Activated PI3K-delta syndrome
hsa04151	H01388	Hyperprolactinemia
hsa04151	H01511	Mast-cell leukemia
hsa04151	H01740	Macrothrombocytopenia
hsa04151	H01778	Ullrich disease
hsa04151	H01909	Hypoinsulinemic hypoglycemia with hemihypertrophy
hsa04151	H01910	Infantile myofibromatosis
hsa04151	H01912	Congenital lipomatous overgrowth, vascular malformations, and epidermal nevi
hsa04151	H02037	Laron syndrome
hsa04151	H02039	Kowarski syndrome
hsa04151	H02040	Insulin-like growth factor I deficiency
hsa04151	H02044	Cutaneous and mucosal venous malformation
hsa04151	H02066	Achondrogenesis type II
hsa04151	H02068	Hypochondroplasia
hsa04151	H02069	SADDAN
hsa04151	H02070	Kniest dysplasia
hsa04151	H02071	Czech dysplasia
hsa04151	H02072	Stickler syndrome
hsa04151	H02119	Proteus syndrome
hsa04151	H02297	CLAPO syndrome
hsa04210	H00108	Autoimmune lymphoproliferative syndromes
hsa04210	H00265	Hereditary sensory and autonomic neuropathy
hsa04210	H00540	Osteoporosis, lymphedema, anhydrotic ectodermal dysplasia with immunodeficiency (OLEDAID)
hsa04210	H00645	Incontinentia pigmenti
hsa04210	H00721	Pyogenic bacterial infections, recurrent, due to MYD88 deficiency
hsa04210	H00881	Li-Fraumeni syndrome
hsa04210	H00882	Cocoon syndrome
hsa04210	H00912	Tumor necrosis factor receptor-associated periodic syndrome
hsa04210	H01007	Choroid plexus papilloma
hsa04210	H01102	Pituitary adenomas
hsa04210	H01969	X-linked lymphoproliferative syndrome
hsa04210	H02279	Cathepsin D deficiency
hsa04210	H02344	Cowchock syndrome
hsa04211	H01456	Diabetic nephropathy
hsa04217	H01900	Encephalopathy due to defective mitochondrial and peroxisomal fission
hsa04217	H02344	Cowchock syndrome
hsa04218	H00064	Ataxia telangiectasia
hsa04370	H01482	Infantile hemangioma
hsa04371	H00420	Familial partial lipodystrophy
hsa04371	H02340	Absorptive hypercalciuria
hsa04380	H00436	Osteopetrosis
hsa04380	H00437	Paget disease of bone
hsa04380	H00438	Nasu-Hakola disease
hsa04380	H00540	Osteoporosis, lymphedema, anhydrotic ectodermal dysplasia with immunodeficiency (OLEDAID)
hsa04380	H00645	Incontinentia pigmenti
hsa04380	H00800	Loeys-Dietz syndrome
hsa04380	H00882	Cocoon syndrome
hsa04380	H01132	Aplastic anemia
hsa04380	H01187	Tietz syndrome
hsa04380	H01240	Immune thrombocytopenia
hsa04380	H01593	Osteoporosis
hsa04380	H02042	Familial expansile osteolysis
hsa04520	H00170	Piebaldism
hsa04520	H00647	Ectodermal dysplasia-syndactyly syndrome
hsa04520	H00719	Leprechaunism
hsa04520	H00759	Waardenburg syndrome
hsa04520	H00800	Loeys-Dietz syndrome
hsa04520	H00801	Familial thoracic aortic aneurysm and dissection
hsa04520	H00942	Rabson-Mendenhall syndrome
hsa04520	H00947	Pilomatricoma
hsa04520	H01023	Juvenile polyposis syndrome
hsa04520	H01207	Trigonocephaly
hsa04520	H01228	Insulin-resistant diabetes mellitus with acanthosis nigricans
hsa04520	H01255	Juvenile-onset dystonia
hsa04520	H01274	Growth delay due to insulin-like growth factor I resistance
hsa04620	H00096	Defects of toll-like receptor signaling
hsa04620	H00273	Pycnodysostosis
hsa04620	H00344	Leprosy
hsa04620	H00425	Lysosomal cysteine protease deficiencies
hsa04620	H00721	Pyogenic bacterial infections, recurrent, due to MYD88 deficiency
hsa04620	H00882	Cocoon syndrome
hsa04620	H01109	Chronic mucocutaneous candidiasis
hsa04620	H01502	Sjogren syndrome
hsa04621	H00282	Cryopyrin associated periodic syndrome
hsa04621	H00285	Blau syndrome
hsa04621	H00286	Crohn disease
hsa04621	H00287	Pyogenic sterile arthritis, pyoderma gangrenosum, and acne syndrome
hsa04621	H00288	Familial Mediterranean fever
hsa04621	H00882	Cocoon syndrome
hsa04621	H01109	Chronic mucocutaneous candidiasis
hsa04621	H01309	Sarcoidosis, early-onset
hsa04621	H01372	Vitiligo
hsa04621	H01744	Autoinflammatory syndrome with pyogenic bacterial infection and amylopectinosis
hsa04621	H01746	STING-associated vasculopathy with onset in infancy
hsa04621	H01748	Autoinflammation with infantile enterocolitis
hsa04621	H01900	Encephalopathy due to defective mitochondrial and peroxisomal fission
hsa04622	H00290	Aicardi-Goutieres syndrome
hsa04622	H00827	Brooke-Spiegler syndrome
hsa04622	H00882	Cocoon syndrome
hsa04622	H01746	STING-associated vasculopathy with onset in infancy
hsa04623	H00290	Aicardi-Goutieres syndrome
hsa04623	H00291	Familial chilblain lupus (FCL)
hsa04623	H00880	Dyschromatosis symmetrica hereditaria
hsa04623	H00882	Cocoon syndrome
hsa04623	H01000	Retinal vasculopathy with cerebral leukodystrophy
hsa04623	H01746	STING-associated vasculopathy with onset in infancy
hsa04630	H00286	Crohn disease
hsa04630	H00408	Type 1 diabetes mellitus
hsa04630	H00931	Growth hormone insensitivity with immunodeficiency
hsa04630	H00935	Cold-induced sweating syndrome
hsa04630	H01018	Metachondromatosis
hsa04630	H01109	Chronic mucocutaneous candidiasis
hsa04630	H01122	Congenital pulmonary alveolar proteinosis
hsa04630	H01217	Primary localized cutaneous amyloidosis
hsa04630	H01227	Inflammatory bowel disease (IBD)
hsa04630	H01388	Hyperprolactinemia
hsa04630	H01466	Ulcerative colitis
hsa04630	H01479	Castleman disease
hsa04630	H01502	Sjogren syndrome
hsa04630	H01605	Myelofibrosis
hsa04630	H01672	Juvenile idiopathic arthritis
hsa04630	H02037	Laron syndrome
hsa04630	H02039	Kowarski syndrome
hsa04630	H02059	Leptin deficiency
hsa04630	H02060	Leptin receptor deficiency
hsa04630	H02254	Craniosynostosis and dental anomalies
hsa04658	H01413	Adams-Oliver syndrome
hsa04659	H01971	IPEX syndrome
hsa04660	H00408	Type 1 diabetes mellitus
hsa04660	H00540	Osteoporosis, lymphedema, anhydrotic ectodermal dysplasia with immunodeficiency (OLEDAID)
hsa04660	H00645	Incontinentia pigmenti
hsa04660	H00882	Cocoon syndrome
hsa04660	H01387	Activated PI3K-delta syndrome
hsa04660	H01812	Rasmussen encephalitis
hsa04660	H01970	Lymphoproliferative syndrome 1
hsa04662	H00540	Osteoporosis, lymphedema, anhydrotic ectodermal dysplasia with immunodeficiency (OLEDAID)
hsa04662	H00645	Incontinentia pigmenti
hsa04662	H00882	Cocoon syndrome
hsa04662	H01387	Activated PI3K-delta syndrome
hsa04664	H01387	Activated PI3K-delta syndrome
hsa04668	H01900	Encephalopathy due to defective mitochondrial and peroxisomal fission
hsa04722	H00078	Frontotemporal lobar degeneration
hsa04722	H00265	Hereditary sensory and autonomic neuropathy
hsa04722	H00408	Type 1 diabetes mellitus
hsa04722	H00681	Acne inversa
hsa04722	H00916	Congenital central hypoventilation syndrome
hsa04722	H01007	Choroid plexus papilloma
hsa04722	H01018	Metachondromatosis
hsa04722	H01836	Congenital pain insensitivity with anhidrosis
hsa04722	H01984	Leopard syndrome
hsa04912	H00255	Hypogonadotropic hypogonadism
hsa04912	H00746	Hypokalemic periodic paralysis (HypoPP)
hsa04912	H00937	Precocious puberty
hsa04912	H01253	Isolated follicle-stimulating hormone deficiency
hsa04912	H01860	Abnormal pituitary gonadotropin secretion
hsa04915	H00684	Pachyonychia congenita
hsa04915	H00708	Naegeli-Franceschetti-Jadassohn syndrome
hsa04915	H02061	Estrogen resistance syndrome
hsa04917	H01388	Hyperprolactinemia
hsa04917	H01973	Fertile eunuch syndrome
hsa04917	H02019	Familial male-limited precocious puberty
hsa04917	H02061	Estrogen resistance syndrome
hsa04919	H00249	Thyroid hormone resistance syndrome
hsa04919	H00250	Congenital nongoitrous hypothyroidism (CHNG)
hsa04919	H00889	Lujan-Fryns syndrome
hsa04920	H00645	Incontinentia pigmenti
hsa04920	H00666	Peutz-Jeghers syndrome
hsa04920	H00831	Primary dystonia
hsa04920	H00836	GLUT1 deficiency syndrome
hsa04920	H00882	Cocoon syndrome
hsa04920	H00967	Adiponectin deficiency
hsa04920	H01018	Metachondromatosis
hsa04920	H01108	CD36 deficiency
hsa04920	H01154	Wolff-Parkinson-White (WPW) syndrome
hsa04920	H01703	Eating Disorders
hsa04920	H02059	Leptin deficiency
hsa04920	H02060	Leptin receptor deficiency
hsa04921	H00720	Long QT syndrome
hsa04926	H02241	Ehlers-Danlos syndrome cardiac valvular type
hsa04926	H02242	Ehlers-Danlos syndrome vascular type
hsa04926	H02243	Ehlers-Danlos syndrome arthrochalasia type
hsa04928	H02138	Hereditary hypophophatemic rickets with hypercalciuria
hsa04932	H01222	Cowden syndrome
hsa04932	H01333	Nonalcoholic fatty liver disease
hsa04933	H01456	Diabetic nephropathy
hsa04933	H01457	Diabetic retinopathy
hsa04933	H01459	Diabetic neuropathy
hsa04933	H01593	Osteoporosis
hsa04940	H00408	Type 1 diabetes mellitus
hsa04972	H00409	Type 2 diabetes mellitus
hsa04972	H00933	Hereditary pancreatitis
hsa04972	H02330	Pancreatic lipase deficiency
hsa05014	H00058	Amyotrophic lateral sclerosis (ALS)
hsa05020	H00061	Prion disease
hsa05120	H00320	Helicobacter pylori infection
hsa05131	H00299	Shigellosis
hsa05132	H00111	Typhoid fever
hsa05133	H00319	Pertussis
hsa05134	H00311	Legionellosis
hsa05140	H00359	Leishmaniasis
hsa05142	H00358	Chagas disease
hsa05143	H00357	African trypanosomiasis
hsa05144	H00361	Malaria
hsa05145	H00435	Toxoplasmosis
hsa05146	H00360	Amoebiasis
hsa05146	H00360	Amoebiasis
hsa05152	H00342	Tuberculosis
hsa05160	H00048	Hepatocellular carcinoma
hsa05160	H00413	Hepatitis C
hsa05161	H00048	Hepatocellular carcinoma
hsa05161	H00412	Hepatitis B
hsa05162	H00394	Measles
hsa05164	H00398	Influenza
hsa05164	H00399	Avian influenza
hsa05165	H00030	Cervical cancer
hsa05166	H00009	Adult T-cell leukemia
hsa05166	H00009	Adult T-cell leukemia
hsa05166	H01724	HTLV1-associated myelopathy
hsa05166	H01724	HTLV1-associated myelopathy
hsa05167	H00041	Kaposi sarcoma
hsa05168	H00365	Herpes simplex virus infection
hsa05169	H00007	Hodgkin lymphoma
hsa05169	H00008	Burkitt lymphoma
hsa05169	H00054	Nasopharyngeal cancer
hsa05169	H00367	Infectious mononucleosis
hsa05170	H01563	HIV infection
hsa05202	H00001	B-cell acute lymphoblastic leukemia
hsa05202	H00002	T-cell acute lymphoblastic leukemia
hsa05202	H00003	Acute myeloid leukemia
hsa05202	H00006	Hairy cell leukemia
hsa05202	H00007	Hodgkin lymphoma
hsa05202	H00010	Multiple myeloma
hsa05202	H00011	Lymphoplasmacytic lymphoma
hsa05202	H00021	Renal cell carcinoma
hsa05202	H00024	Prostate cancer
hsa05202	H00032	Thyroid cancer
hsa05202	H00034	Carcinoid
hsa05202	H00035	Ewing sarcoma
hsa05202	H00037	Rhabdomyosarcoma
hsa05202	H00043	Neuroblastoma
hsa05202	H00049	Myxoid liposarcoma
hsa05202	H00050	Synovial sarcoma
hsa05202	H00051	Alveolar soft part sarcoma
hsa05202	H00052	Clear cell sarcoma of soft tissue
hsa05202	H00053	Extraskeletal myxoid chondrosarcoma
hsa05202	H01102	Pituitary adenomas
hsa05202	H01985	Desmoplastic small round cell tumor
hsa05203	H00007	Hodgkin lymphoma
hsa05203	H00008	Burkitt lymphoma
hsa05203	H00009	Adult T-cell leukemia
hsa05203	H00025	Penile cancer
hsa05203	H00030	Cervical cancer
hsa05203	H00041	Kaposi sarcoma
hsa05203	H00044	Cancer of the anal canal
hsa05203	H00048	Hepatocellular carcinoma
hsa05203	H00054	Nasopharyngeal cancer
hsa05206	H00013	Small cell lung cancer
hsa05206	H00014	Non-small cell lung cancer
hsa05206	H00017	Esophageal cancer
hsa05206	H00020	Colorectal cancer
hsa05206	H00022	Bladder cancer
hsa05206	H00024	Prostate cancer
hsa05206	H00027	Ovarian cancer
hsa05206	H00031	Breast cancer
hsa05206	H00042	Glioma
hsa05206	H00048	Hepatocellular carcinoma
hsa05210	H00020	Colorectal cancer
hsa05210	H00857	Oligodontia-colorectal cancer syndrome
hsa05210	H00876	Mismatch repair deficiency
hsa05210	H01023	Juvenile polyposis syndrome
hsa05210	H01025	Familial adenomatous polyposis
hsa05211	H00021	Renal cell carcinoma
hsa05211	H00559	von Hippel-Lindau syndrome
hsa05212	H00019	Pancreatic cancer
hsa05213	H00026	Endometrial cancer
hsa05213	H00876	Mismatch repair deficiency
hsa05214	H00042	Glioma
hsa05215	H00024	Prostate cancer
hsa05216	H00032	Thyroid cancer
hsa05218	H00038	Melanoma
hsa05219	H00022	Bladder cancer
hsa05220	H00004	Chronic myeloid leukemia
hsa05221	H00003	Acute myeloid leukemia
hsa05222	H00013	Small cell lung cancer
hsa05223	H00014	Non-small cell lung cancer
hsa05224	H00031	Breast cancer
hsa05225	H00048	Hepatocellular carcinoma
hsa05226	H00018	Gastric cancer
hsa05310	H00079	Asthma
hsa05310	H01094	Eosinophil peroxidase deficiency
hsa05320	H00081	Hashimoto thyroiditis
hsa05320	H00082	Graves disease
hsa05321	H00286	Crohn disease
hsa05321	H01227	Inflammatory bowel disease (IBD)
hsa05321	H01466	Ulcerative colitis
hsa05321	H01971	IPEX syndrome
hsa05323	H00436	Osteopetrosis
hsa05323	H00630	Rheumatoid arthritis
hsa05330	H00083	Allograft rejection
hsa05332	H00084	Graft-versus-host disease
hsa05416	H00295	Viral myocarditis
